# Supplementary material for: Osmolarity‐Induced Altered Intracellular Molecular Crowding Drives Osteoarthritis Pathology
Source: Adv Sci (Weinh). 2024 Jan 11;11(11):2306722. doi: 10.1002/advs.202306722 (PMC10953583; doi:10.1002/advs.202306722)
Supplement: Supplementary file 2 — Supporting Data 1 [file ADVS-11-2306722-s007.xlsx]

## Sheet: Paired
GeneName	log2 (Fold Change)	logCPM_3	Log10 (Pvalue)	FDR_3
RP13-259N13.2	-3.15223	1.96386	9.93403e-20	1.63445e-15
ISG15	-1.10301	4.07225	0.000184134	0.0432793
FBXO2	-1.16549	2.02373	2.72372e-05	0.011793
FAM167B	-1.01546	2.64506	2.21102e-05	0.0106994
ATP1B1	-0.45313	7.61622	3.42677e-05	0.013424
SLC35F6	0.538262	4.48337	6.91883e-05	0.0218915
DYSF	-0.60005	4.28702	5.30699e-05	0.0189817
TNFAIP6	0.593092	5.34583	5.41249e-06	0.00387182
FN1	1.59893	9.84884	1.22132e-05	0.00692909
SERPINE2	-0.869728	10.6395	1.43341e-12	5.89597e-09
SRGAP3	-0.840479	2.51512	0.000198348	0.0459637
FAM107A	-3.66817	5.64346	2.18587e-05	0.0106994
PTX3	0.961693	7.98755	6.41327e-05	0.0211035
CXCL6	1.16273	4.71705	2.23611e-10	7.35815e-07
CXCL1	0.747023	3.75316	0.00020388	0.0465895
RANBP3L	-1.52175	1.3554	2.52322e-05	0.0112201
FST	0.424623	8.06366	0.000137555	0.0353625
CAMK2A	-0.749698	2.83973	0.00013164	0.0343789
SIRT5	-3.24032	5.97444	1.5369e-07	0.000221818
AGPAT1	-1.60303	1.01693	1.56138e-05	0.00805769
ENPP1	-0.529754	6.01645	2.68683e-06	0.00242089
STEAP4	0.900943	3.97078	3.08266e-06	0.00253595
TFPI2	-0.647175	4.96183	4.14656e-06	0.00324873
ANGPT2	-0.704986	4.34019	1.04409e-05	0.00613515
OSR2	0.68543	4.52953	0.000167863	0.0412217
PPP1R16A	-0.619654	4.21046	2.45961e-05	0.0112201
GNA14	-0.656961	3.48099	6.61209e-05	0.0213311
PFKP	-0.474594	7.39333	9.70556e-06	0.00591428
AKR1C1	-0.842747	7.01022	5.86147e-05	0.0200914
AKR1C2	-0.867105	6.95975	1.61723e-07	0.000221818
AKR1C3	-0.676364	5.52556	2.78839e-07	0.000352903
GJD4	-0.533733	4.29691	0.000179421	0.0427829
PCDH15	2.69922	2.51302	9.59998e-06	0.00591428
IFIT1	-1.01005	5.33694	2.8126e-05	0.0118656
PTPRE	-0.575318	4.68691	1.31249e-05	0.00719814
INSC	-1.66759	0.994554	6.09072e-05	0.0204511
MGP	-0.792011	8.9793	2.86023e-15	2.35297e-11
RERG	-0.86961	4.40665	2.79831e-08	5.11563e-05
SPX	-0.957	4.21964	1.52858e-09	4.19163e-06
ZNF641	-0.667177	3.60242	4.57147e-05	0.0170942
EP400P1	1.45411	5.6687	0.000103889	0.0294703
POSTN	0.479691	9.32123	6.39454e-06	0.00438373
TEX30	0.741184	4.22501	0.000147949	0.036882
RP11-529H20.3	-2.61386	1.42763	2.22784e-08	4.58183e-05
IFI27	-1.24945	7.62975	4.13132e-05	0.0158076
SERPINA5	-1.25407	4.35211	1.31161e-14	7.19333e-11
CGNL1	-0.683239	3.51892	7.80188e-05	0.0233049
ANPEP	0.560674	6.63683	3.03899e-05	0.0125001
ALDH1A3	0.742258	6.40849	1.61783e-07	0.000221818
RP11-1035H13.2	-5.1845	5.6844	9.30232e-07	0.00102034
MT2A	0.499872	9.54761	4.89771e-05	0.0179071
MT1E	1.06048	6.5855	3.21936e-07	0.000378344
HMGB1P24	1.24564	1.47885	0.000113852	0.0312202
SSTR2	-1.3407	2.11607	1.56717e-05	0.00805769
ALKBH6	1.36305	1.24837	0.000178349	0.0427829
PRMT1	-1.28966	5.32991	0.0002186	0.0492689
GP6	-1.46221	1.0672	0.000125019	0.0334814
BFSP1	-0.814931	3.19369	9.97464e-05	0.0287917
NECAB3	-0.695422	3.45291	0.000108277	0.0301945
JPH2	-0.64216	3.7932	0.000147314	0.036882
LAMA5	0.719531	3.17869	0.000126168	0.0334814
STMN3	0.513733	4.71331	5.56302e-05	0.0194741
MRPS6	-0.492854	8.35058	1.39746e-06	0.00138997
SLC5A3	-0.491321	8.32683	2.79566e-06	0.00242089
MX1	-1.67057	5.64746	5.09972e-06	0.00381389
KIAA1671	-2.72077	6.12424	5.34378e-09	1.25602e-05
ASPHD2	-1.14544	2.24142	1.43618e-06	0.00138997
TCEANC	1.04349	2.0094	3.35725e-05	0.013424
RP11-297K8.2	-3.9227	-0.281218	2.43508e-05	0.0112201
RP11-59M4.2	-3.63772	-0.0405532	7.71517e-06	0.00507751
EFNB3	-2.43672	0.201359	7.26404e-05	0.02255
C1QTNF1-AS1	-2.44667	1.56381	7.5559e-05	0.0230217
RP4-669P10.21	-3.34935	0.0440716	7.93215e-05	0.0233049
Related to Fig. 3g and 3i
