# Supplementary material for: Osmolarity‐Induced Altered Intracellular Molecular Crowding Drives Osteoarthritis Pathology
Source: Adv Sci (Weinh). 2024 Jan 11;11(11):2306722. doi: 10.1002/advs.202306722 (PMC10953583; doi:10.1002/advs.202306722)
Supplement: Supplementary file 3 — Supporting Data 2 [file ADVS-11-2306722-s003.xlsx]

## Sheet: OA hPCs-Top100
Down Regulated				<1FC, P<0.05				Up regulated
Gene name	Log2(Fold change)	Log10 (P-value)		Gene name	Log2(Fold change)	Log10 (P-value)		Gene name	Log2(Fold change)	Log10 (P-value)
RP4-545L17.11	-3.35512	3.64383		ISG15	0.86339	1.45242		RP13-259N13.2	3.15056	6.94291
RP11-345P4.9	-1.11775	1.44099		MYOM3	0.98064	1.75605		PANTR1	2.02596	4.02173
RP5-1056L3.3	-3.94529	2.54044		ZSCAN20	-0.91972	1.30336		GRIA4	1.28481	3.62699
COL16A1	-1.16712	2.15766		OMA1	-0.90487	1.66785		MTATP6P1	4.90511	3.16548
RP11-377K22.2	-1.36853	1.67642		LRRC7	0.71771	1.3303		CTA-215D11.6	1.6073	1.66505
PIFO	-1.45069	1.73117		LRRC39	0.66663	1.40532		FAM167B	1.28431	2.11743
SHE	-1.42143	1.527		GSTM4	-0.60691	1.7221		TSPAN1	2.11001	2.55959
SEMA4A	-2.79148	2.53346		ARHGAP30	0.97386	1.70375		SLC44A3-AS1	1.07408	1.33869
C1orf53	-1.43549	1.45953		RNASEL	-0.76501	1.56581		ETV3	1.26214	2.04256
ODC1-DT	-1.92114	1.98579		ADORA1	0.87118	1.94107		RP11-16L9.1	3.11119	2.70707
CHCHD5	-1.05277	1.34806		ABHD17AP3	-0.60881	1.58557		EML6	1.0477	2.04301
FN1	-2.2808	2.14804		MORF4L1P1	-0.72407	1.3202		INO80B	1.61621	2.67367
NGEF	-1.5862	1.36182		FAM177B	-0.69003	2.24116		AC108463.2	1.67162	1.88443
AC098614.2	-1.48763	2.71143		JMJD4	0.64077	1.34444		ASIC4	1.24959	1.34948
NBEAL2	-1.09312	2.32863		RPS7P3	-0.55489	1.97131		RAB17	1.07925	1.54577
FAM86JP	-1.41303	2.38522		ASAP2	0.77529	1.3159		IRAK2	1.22018	1.68232
PAQR9-AS1	-1.47973	1.30715		RHOB	-0.57643	2.00461		THRB-IT1	1.95725	2.35629
PTX3	-1.10148	2.11724		SLC35F6	-0.52577	1.58757		RP11-761N21.2	1.23937	1.63705
C3orf80	-1.52827	1.38474		MAPRE3	0.78921	1.62791		RP4-555D20.4	2.04775	2.51371
RPL22P1	-1.63149	1.90714		LBH	-0.76194	1.3533		RP13-131K19.6	1.51289	2.2906
TMEM44	-1.03498	1.63998		RPS27A	-0.44876	1.41385		ACY1	1.44201	1.37771
EVC2	-1.18061	1.51602		PCBP1-AS1	0.74766	2.22058		FAM107A	5.11198	3.15223
RP11-333E13.2	-1.43359	1.43969		RP11-467P9.2	-0.77837	1.56566		NAP1L1P3	1.7303	1.70128
CXCL6	-1.3934	1.34752		DYSF	0.78357	2.38556		SLC51A	1.104	2.05706
EPGN	-1.52287	2.17152		FAHD2A	0.78602	1.678		RP11-115D19.4	1.23838	1.38586
CTD-2256P15.2	-1.71947	1.3068		RNU4ATAC	0.59923	1.41285		SDHAP3	1.50798	1.89864
MTMR12	-2.02463	1.98246		SGO2	-0.44807	1.4205		OTULINL	1.46859	1.51029
RNF180	-1.36614	1.32916		USP37	-0.94928	1.51048		RANBP3L	1.8527	2.94648
MARVELD2	-1.10214	1.37293		CNOT9	-0.46273	1.67352		DIMT1	1.47082	2.67489
FCHO2	-1.3409	1.35858		SERPINE2	0.8813	2.13878		RP11-93O17.2	1.36194	1.62483
RPS3AP20	-1.4402	1.40301		FARP2	-0.65001	1.62302		SLC25A48	1.43831	1.32475
KIAA0825	-1.11783	2.04771		SLC4A7	-0.43145	1.45965		CTC-241N9.1	1.55065	1.47917
RGMB-AS1	-1.56001	1.84513		OXSR1	-0.72364	2.04398		H2BC15	1.72702	1.53031
RP11-373N22.3	-1.08872	1.57109		CSRNP1	-0.52784	1.30105		AGPAT1	1.92869	2.9782
ATP10B	-3.64004	2.45854		DENND6A	-0.83381	1.39908		RP11-250B2.3	1.85477	2.64995
HLA-F-AS1	-1.40574	1.80065		MTRNR2L12	0.66294	1.77193		FAXC	1.14886	1.48085
RPL5P18	-1.44261	1.35304		SERPINI1	0.57064	1.3249		HYMAI	1.13145	1.4163
SCIN	-1.914	1.91446		TNIK	0.48828	1.40215		HOXA-AS2	1.20314	1.53396
ZNRF2	-1.30132	1.40427		RPS20P14	0.70219	1.74637		CYREN	1.48334	1.48737
RP11-166O4.6	-1.45347	1.53039		RPL39L	-0.86495	1.52597		ATP6V0E2-AS1	1.24772	1.30373
AC002075.4	-2.1321	1.52308		TACC3	-0.57684	1.46173		IL7	1.25132	1.55386
EEF1B2P6	-1.10071	1.67206		FAM200B	-0.54335	1.35989		RP11-85I17.2	1.44471	1.6783
RP11-582J16.4	-1.27811	2.05378		HERC5	0.91533	1.45101		ZNF517	1.21819	1.30666
DENND3	-1.35288	1.69385		SNHG8	-0.63008	1.53397		GAS1	1.13047	1.4043
PTENP1	-2.08206	2.77866		SYNPO2	0.58355	1.38165		GSN-AS1	1.13203	2.05417
ZNF169	-1.07292	1.38957		DCLK2	-0.6078	1.31931		ZBTB43	1.91441	1.87708
Y_RNA	-2.13063	2.09968		NEIL3	-0.69949	1.32386		FAM78A	1.01485	1.36592
PCDH15	-2.26634	1.89271		PDLIM3	0.52485	1.43168		DBH-AS1	1.70376	1.49314
DLG5	-1.72315	1.78225		FRG1	-0.44856	1.3224		CLIC3	1.59596	2.17991
RP11-21L23.2	-1.36292	1.45585		PART1	-0.86269	2.02112		ARRDC1-AS1	1.14449	1.5041
PGR	-2.13332	2.15039		STARD4-AS1	-0.9259	1.75053		MTPAP	1.41324	1.72035
ROBO3	-1.03026	1.39166		TGFBI	-0.55415	1.52881		Y_RNA	1.04989	1.38629
RP11-817I4.1	-1.21303	1.66815		RPL7P1	-0.90643	1.32301		MSS51	1.69514	1.86784
ALG10B	-1.25945	2.49252		CAMK2A	0.83306	1.68296		FGFBP3	1.14522	1.6353
HOXC-AS3	-1.8254	2.49184		SIMC1	-0.59308	1.35481		PIK3AP1	2.04098	2.39175
RPS26	-1.41168	1.89778		CLTB	0.52646	1.37191		RBM20	1.84052	1.4237
ALKBH2	-1.2704	2.7892		LINC00472	0.65586	1.4379		RP11-431N8.1	2.30451	2.78678
EP400P1	-2.17606	1.88084		SMPDL3A	0.7871	1.41738		ADRB1	2.506	1.54434
KCNRG	-1.35914	1.53037		ZFAND2A	0.88352	1.63844		RP11-754B17.1	1.63727	2.03229
PPP1R36	-1.75454	2.14234		GNA12	-0.42099	1.3238		RP11-47J17.2	1.29555	1.56948
RP13-487P22.1	-1.95605	1.62277		NT5C3A	0.67667	2.30817		INSC	2.05479	1.67868
RNU4-80P	-1.57703	1.62634		RP4-756H11.3	0.90753	1.45137		LRRC4C	1.06911	1.32278
RP11-81A1.10	-1.22549	1.52722		TFPI2	0.77006	3.13045		RP11-867O8.11	1.64579	1.60386
CPEB1	-1.02102	1.36709		GAL3ST4	-0.79489	1.35235		AP000580.1	2.41359	2.77452
RPS12P26	-2.30403	2.0729		TMEM168	-0.61627	1.82217		CD163L1	1.88147	1.82716
LA16c-329F2.2	-2.35112	2.30091		LINC-PINT	0.86026	2.50868		RERG	1.04019	1.37643
CTD-2196E14.6	-1.72063	2.18716		ADAM9	-0.54305	1.34159		IRAG2	1.64879	1.9905
MT1E	-1.15823	2.27901		OSR2	-0.90307	1.63541		TRHDE-AS1	1.05772	1.40486
MT1A	-1.2563	1.52816		SCRIB	-0.50928	1.48521		RP11-131L12.3	1.71245	1.45068
TVP23B	-2.34971	2.80366		SLC25A51	-0.93792	1.53053		RP11-324E6.10	1.5347	1.3304
HMGB1P24	-1.19504	1.55497		GNA14	0.65157	1.30968		RP11-197N18.8	2.18412	2.66085
RP5-867C24.5	-1.47583	1.51275		S1PR3	-0.97561	1.56499		Y_RNA	1.38597	1.69712
ACE	-1.56137	1.60987		CKS2	-0.74322	1.89583		ATP8A2	1.83363	2.08463
RP13-516M14.8	-1.52214	1.39889		FAM120A	-0.83531	1.54859		ALOX5AP	2.2634	2.45902
RP11-973H7.3	-1.74078	1.73668		CORO2A	0.78868	1.43108		SNORA79B	1.04008	1.63942
CTD-2286N8.1	-1.31384	2.04593		ZNF483	0.7158	1.36633		METTL3	1.30004	1.31924
IPO5P1	-1.36542	1.51174		RP11-339B21.10	0.96192	1.38289		RNU6-301P	1.6074	1.42226
CTD-2017D11.2	-2.029	2.1102		ABL1	-0.42996	1.41847		TMEM229B	1.01018	1.69552
ALKBH6	-1.1772	1.58817		AGPAT2	0.58401	1.56823		RP11-529H20.3	2.40362	2.18835
DZANK1	-1.66879	2.21269		EHMT1	-0.55181	1.31024		GABRB3	1.38181	1.3822
TGM2	-1.06953	1.79114		PFKP	0.47232	1.47778		RP11-355N15.2	1.44507	1.56328
SLC13A3	-1.53162	1.7958		AKR1C2	0.55831	1.34291		SNORD13E	1.17995	1.46704
CH507-513H4.6	-1.47662	2.70201		AKR1C3	0.67856	1.57408		RP11-352G18.2	2.33246	2.27318
PCBP3	-1.25256	1.37733		ITGB1	-0.57387	1.84813		ZNF774	1.29755	1.56386
RFPL1S	-1.31578	1.64038		RUFY2	-0.64081	1.67359		RP11-1035H13.2	5.4769	1.57121
TCEANC	-1.04534	1.6572		SLC35G1	0.57007	1.51233		LCMT1-AS2	1.79803	1.82203
MAP7D2	-1.91824	2.66602		FAM160B1	-0.56196	1.35365		CTD-2049O4.1	1.72777	1.65003
MTRNR2L10	-1.45017	1.30211		EEF1AKMT2	-0.6327	1.51452		CDH3	1.14134	1.76662
SLC25A53	-1.12225	1.89151		EDRF1	0.5736	1.47361		GCSH	1.35438	1.56145
				PTPRE	0.46395	1.36172		RP11-298D21.4	1.39595	2.42286
				TNNT3	0.66993	1.67717		SMTNL2	1.68426	2.05254
				CHST1	0.99815	1.52436		GP1BA	1.42056	2.12927
				CTD-2210P24.1	0.76826	1.50911		TVP23C	1.62042	1.44713
				PC	0.70412	1.45629		LINC00910	1.12793	1.49089
				PGM2L1	0.57765	1.4625		SSTR2	1.27429	2.64176
				ELOBP2	0.72602	1.51482		CFAP53	1.12734	1.35995
				LRRC23	0.67328	1.45994		RP11-162A12.3	1.45062	2.30518
				SINHCAF	0.61781	1.42604		CIRBP-AS1	1.28248	1.38192
				CCDC184	0.96012	1.3389		AMH	1.94584	1.52284
				ZNF641	0.78237	1.45702		ICAM5	1.62051	1.7283
				PYM1	-0.82766	1.61332		CTC-510F12.7	1.66477	1.9735
				NUP107	-0.72817	1.41951		CCDC130	1.02011	2.24089
				RAB3IP	0.60686	1.55239		NDUFB7	1.10241	1.37064
				PARPBP	-0.54653	1.31737		RASAL3	1.28694	1.51555
				P2RX4	0.84641	1.33508		ZNF235	2.39876	2.36707
				TEX30	-0.8453	1.74276		ZNF321P	1.4449	1.58515
				ARHGEF40	-0.46141	1.4227		ZNF8-DT	1.05541	1.40407
				PSMA6	-0.87481	1.55326		BFSP1	1.06141	2.65579
				GEMIN2	0.80263	1.31787		MYH7B	1.08435	1.54725
				HSPA2	0.68971	1.41316		AP000240.9	1.46422	1.43916
				CTD-3247H4.3	-0.83361	1.34249		C21orf62-AS1	1.51579	1.46183
				MNS1	-0.39544	1.32375		HSF2BP	1.80171	2.02234
				CGNL1	0.76561	1.97557		AC004019.10	1.71677	1.99414
				ARID3B	0.62689	1.54566		GGT5	1.28256	1.36687
				ANPEP	-0.58522	1.86913		KIAA1671	3.52969	2.71353
				BLM	0.74229	1.52963		CTA-390C10.10	1.05537	1.63607
				CTD-2576F9.2	0.91573	1.33385		ASPHD2	1.15219	1.36877
				ALDH1A3	-0.80041	1.33226		CHKB	1.62301	1.42119
				HCFC1R1	0.44819	1.43712
				ALG1	0.89018	1.49292
				SEPHS2	-0.71664	1.65754
				AC002310.12	-0.84842	1.47883
				RNF40	0.89358	1.51081
				MT2A	-0.64196	2.21631
				STX8	-0.67452	1.38293
				PIGL	-0.83123	1.41942
				RNF112	0.8729	2.1455
				MPP2	0.80375	1.56834
				NGFR	0.84306	1.59157
				PDK2	-0.91261	1.38602
				BCAS3	0.71168	1.56936
				RECQL5	0.85874	1.6298
				SNHG16	-0.46394	1.46025
				LGALS3BP	-0.74547	1.48141
				TSPAN10	0.70511	1.61878
				HEXD	0.94682	1.37051
				METRNL	-0.63257	1.79262
				COLEC12	-0.57674	1.35871
				INO80C	-0.77959	1.79697
				SETBP1	0.50202	1.55631
				RBFA	-0.81486	1.58156
				SGTA	0.78452	1.3315
				SMIM24	0.92722	1.69524
				DAPK3	0.88525	2.20864
				MYDGF	-0.66819	1.96389
				ZNF358	0.60344	1.41027
				ZNF823	0.90686	1.41728
				CLIP3	0.55434	1.48496
				KCNN4	0.65097	1.67221
				PPM1N	0.74758	1.58408
				TMEM143	0.86426	1.88416
				MYBPC2	0.63863	1.42347
				ZNF784	0.69268	1.33891
				ZNF586	0.76348	1.53842
				KIF16B	-0.61187	1.75532
				NECAB3	0.71835	1.66423
				LAMA5	-0.78758	1.85508
				STMN3	-0.58967	1.71874
				MRPS6	0.53827	1.88854
				SLC5A3	0.56548	1.38775
				SLC19A1	0.60429	1.38742
				ESS2	0.52686	1.40935
				DGCR8	-0.73402	1.56588
				STS	-0.43969	1.38127
				WDR45	-0.88742	2.14536
				IQSEC2	0.5163	1.36456
				CYSLTR1	0.90008	1.36608
				TSPAN6	0.41482	1.3835
Related to Fig. S1, DEGs in OA hPCs that were exposed to healthy-like osmolarity.
