# Supplementary material for: Osmolarity‐Induced Altered Intracellular Molecular Crowding Drives Osteoarthritis Pathology
Source: Adv Sci (Weinh). 2024 Jan 11;11(11):2306722. doi: 10.1002/advs.202306722 (PMC10953583; doi:10.1002/advs.202306722)
Supplement: Supplementary file 4 — Supporting Data 3 [file ADVS-11-2306722-s005.xlsx]

## Sheet: Healthy hPCs-Top100
Down Regulated					<1FC, P<0.05					Up regulated
Gene name	Log2(Fold change)	Log10 (P-value)			Gene name	Log2(Fold change)	Log10 (P-value)			Gene name	Log2(Fold change)	Log10 (P-value)
MTATP6P1	-4.56146	2.84451			PIK3CD	-0.59966	1.47891			RP13-259N13.2	3.1473	8.11321
RNPEP	-1.44361	5.03646			RP4-736L20.4	0.78495	1.54138			ISG15	1.24573	1.43613
CR1L	-1.38689	1.39308			ATP13A2	-0.82423	1.39159			ZBTB48	1.18763	1.32376
SPATA17	-1.22242	1.37398			RN7SL559P	0.98075	1.35886			FBXO2	1.50056	2.02721
RP11-314L11.1	-1.18685	1.3195			ST3GAL3	0.67119	1.48096			RP5-1056L3.3	3.29659	2.38263
KYNU	-1.30275	1.75297			IPO13	0.59863	1.61752			RP4-677H15.4	1.20862	1.69242
GAD1	-1.17109	2.29115			RP11-377K22.2	0.9797	1.31014			ABCA4	1.41955	1.52109
AC007879.2	-1.53303	1.76545			FRRS1	-0.90289	1.756			RP11-422P24.11	2.00051	1.83254
RARRES1	-1.47795	2.00322			ITGA10	0.71044	1.5068			RPL31P11	2.00961	1.38422
RP11-629B11.5	-2.633	2.76021			C1orf54	-0.6571	1.38749			HSD17B7	1.14844	2.36738
CTC-351M12.1	-1.02415	2.00481			ATP1B1	0.4841	1.44936			RSAD2	1.52155	1.66591
FAXC	-1.38197	1.54911			SLC35F6	-0.57897	1.42658			RPS20P10	2.62334	1.73745
CAHM	-1.46724	1.44407			MEMO1	0.72627	1.32587			AC104653.1	1.12452	1.60961
PDE10A	-1.47144	1.33467			MCEE	-0.94014	1.47416			THORLNC	1.78367	1.61288
STEAP4	-1.05536	1.66016			BOLA3-AS1	-0.71135	1.65652			TMEM163	1.24887	1.70643
RASA4B	-1.67735	2.02609			TRABD2A	0.75172	1.91127			RP11-378A13.1	1.09844	1.55329
CTTNBP2	-2.25247	3.58495			TNFAIP6	-0.70736	2.35739			GRIP2	1.83119	3.84414
RP11-297N6.4	-1.50604	1.50146			FAM126B	0.90426	1.80268			ITGA9-AS1	1.08454	2.10367
RP11-722E23.2	-2.67146	2.65781			SERPINE2	0.82996	3.23653			ULK4	1.39608	2.43678
IL7	-2.09002	2.37663			SRGAP3	0.75645	1.47326			PRKAR2A-AS1	1.33572	1.47611
KB-1410C5.5	-1.23227	1.64599			ADPRH	0.80769	1.89838			GATA2-AS1	1.12619	1.59486
BNC2-AS1	-1.02813	1.40646			UBE2V1P2	0.72058	1.41016			TNFSF10	1.22032	1.3933
FBP1	-1.44289	1.6729			MB21D2	-0.61158	1.32816			LINC00578	1.28907	1.66969
ZBTB43	-1.35885	1.63981			ZNF141	0.78669	1.34584			PEX5L	1.33692	1.3412
PCDH15	-3.06816	1.83648			PACRGL	-0.83945	1.51548			LINC01206	1.44102	2.75234
Z83001.1	-1.01831	1.33532			UBA6-AS1	0.65146	1.65745			NAT8L	2.40505	3.38432
LIPT2	-1.5774	1.3254			CXCL1	-0.72637	1.61062			RP11-10L12.8	1.52711	1.72499
RPL5P30	-1.39574	2.07807			PPM1K	0.55576	1.31055			ANK2-AS1	1.36364	1.44258
SLC2A13	-2.62055	2.19742			PPID	0.85828	2.22382			PABPC4L	1.66663	2.1605
FGF14-AS2	-1.58671	1.7651			HPGD	0.61419	1.44791			LINC02511	1.16557	1.7883
TMEM251	-1.49871	1.49912			TRAPPC11	-0.56583	1.40988			CTD-2263F21.1	1.53971	2.41533
RP11-1017G21.5	-1.77945	2.18279			FYB1	0.63202	1.33892			CTD-2035E11.3	1.20742	1.53299
FRMD5	-1.63628	1.63371			TRAPPC13	-0.81828	1.43268			JAKMIP2	1.13796	1.39059
LA16c-431H6.6	-1.12244	1.70086			LRRTM2	0.77889	1.64119			ATP10B	3.82343	3.19726
ZG16B	-1.79513	2.32953			FGF1	0.48602	1.36749			DOK3	1.45012	2.36659
SMTNL2	-1.84229	2.15511			PTCHD4	0.88554	1.39719			SIRT5	4.43539	2.97844
CAMTA2	-2.09351	2.20806			ELOVL4	-0.7017	1.3011			AGPAT1	1.3658	1.93255
RNF227	-1.12795	1.42512			PLAGL1	-0.52277	1.48465			RP3-329A5.8	1.61354	2.29326
HMGB1P24	-1.30862	1.89421			BCL7B	-0.63219	1.51778			KCNK5	1.40462	1.58256
CCDC200	-1.60006	1.35434			DMTF1	0.62757	1.48291			RP3-337H4.6	2.57097	3.16941
RP11-226M10.3	-1.28282	1.35294			CROT	-0.72317	1.52055			RP11-98I9.4	1.41291	1.77949
LINC00674	-1.43393	1.4085			PDK4	0.72898	1.52093			RP11-792A8.4	1.24388	1.77554
KCNJ2	-1.06625	1.31847			SND1-IT1	0.61328	1.3023			AC002463.3	1.6617	1.69086
LRRC45	-1.8726	1.76846			RPS27AP12	0.65095	1.42625			PPP1R3A	1.08623	1.42958
RP11-888D10.4	-1.58378	2.05352			ANGPT2	0.63715	1.36764			COPG2IT1	1.01461	2.56528
ZNF675	-1.05378	1.77588			POLB	0.5159	1.44025			RARRES2	1.44869	1.69871
ALKBH6	-1.6281	1.58487			LACTB2-AS1	0.86116	1.33745			MCPH1-AS1	1.1461	1.66792
AC000068.5	-1.42499	1.51323			PPP1R16A	0.73769	1.38816			RP11-875O11.1	1.06147	1.85428
GRAP2	-2.35468	3.00674			GNA14	0.67623	1.33375			SAMD12	1.08791	2.39629
TCEANC	-1.07724	2.0518			PTPN3	-0.79098	1.64088			LINC00861	1.42767	1.62328
ABCD1	-1.35425	1.30538			AKR1C3	0.65764	2.15259			TOMM5	1.48232	1.64937
DPYD-AS2	-1.35766	1.31291			GJD4	0.66477	1.76708			AKR1C1	1.09037	2.35802
GORAB-AS1	-1.57479	1.40726			ZNF33B	0.527	1.48653			RP11-144I2.1	1.27993	1.57692
RP11-97F8.2	-1.42346	1.32452			PTPRE	0.67136	2.30522			HIF1AN	1.28171	3.15592
AC006077.3	-1.6721	1.42498			CYB561A3	0.81342	1.34739			LDHA	1.464	8.39462
PCDHB11	-1.24253	1.45562			GPR137	0.76222	1.58629			RP11-472I20.4	1.49208	1.51209
TMEM178B	-1.3801	1.46891			PELI3	0.74963	1.56936			RP11-867G23.3	1.32191	1.76705
SLITRK1	-4.1979	2.30902			ATG16L2	-0.66209	1.45868			TESMIN	1.05676	1.37453
RP3-508I15.22	-2.71589	2.42583			PGM2L1	0.51161	1.34576			PTPN6	1.05841	1.81112
					MED17	0.5642	1.37909			PTHLH	1.77952	2.3291
					MGP	0.83468	1.66743			AVIL	1.6353	1.68682
					MARCHF9	0.56372	1.48861			RP11-417L19.5	1.22297	1.46756
					TRAFD1	-0.82657	1.46221			SLC25A30	1.09573	1.45349
					ZFHX2-AS1	-0.8308	1.51733			NEK5	1.23203	1.32594
					RP11-323F24.5	0.93339	1.4174			RP11-840I19.3	1.96365	2.03184
					HOMER2	0.67088	1.40766			FLVCR2	1.57257	1.35765
					MT1E	-0.9794	1.36342			RP11-529H20.3	2.73702	1.76791
					RP5-991G20.1	-0.78874	1.35666			SERPINA5	1.04607	3.246
					PLD2	-0.8107	1.43646			LARP4P	1.14506	2.3462
					PIGL	-0.72759	1.48144			RP11-219B17.4	2.07477	2.36315
					LGALS9	0.76025	1.34647			FSD2	1.30889	1.95972
					CNTNAP1	0.74155	2.02444			RP11-382A20.4	1.82183	2.00869
					PLEKHM1	0.57501	1.36916			HBA1	1.86974	1.62125
					BCAS3	0.64746	1.52658			MYH11	1.47751	2.25015
					HOOK2	0.54922	1.30114			RP11-1035H13.2	1.44008	2.04669
					ADGRL1-AS1	0.84669	1.60175			NFATC3	1.46159	2.10262
					AC079466.1	0.72692	1.49869			AC009120.6	1.17838	1.98541
					ZNF585B	0.89337	1.5186			RFWD3	1.60797	1.52044
					DMPK	-0.69935	1.40687			HASPIN	1.55165	1.50354
					SLC27A5	-0.83461	1.48335			RP11-849F2.5	1.22315	1.30248
					MACROD2	0.88105	1.53219			KRT16	1.69767	1.97936
					RALGAPA2	0.94999	2.13036			HOXB2	1.20347	1.328
					MIR1-1HG-AS1	0.6109	1.36303			NXPH3	1.80377	1.81837
					SLCO4A1	0.96324	1.83407			TMEM92	1.96135	2.05015
					ZNF512B	0.93438	2.18706			MTCO1P40	1.54957	1.59472
					PIGP	-0.6427	1.50764			SSTR2	1.39731	1.93866
					AP000347.2	0.99771	1.39845			SHC2	1.16615	2.09189
					MIATNB	0.75273	1.3265			ZNF20	1.64678	2.24356
					SGSM3	-0.93872	1.48693			ZNF443	1.29597	1.37664
					MID1IP1	-0.71764	1.64528			TMEM59L	1.4924	1.93667
					GPKOW	-0.81789	1.58327			CERS1	1.46407	1.67955
					OPHN1	0.68451	1.76489			SBSN	1.44052	1.52013
					SRPX2	0.6992	2.1011			CTC-425O23.2	1.80141	2.08877
					RNF113A	-0.69034	1.41719			PRMT1	1.88645	1.58903
										GP6	1.78553	2.8554
										ZNF471	1.25908	1.66349
										APCDD1L-DT	1.1234	1.42273
										KCNJ6	1.51135	1.45869
										MX1	1.82322	1.87053
										AC005301.9	1.99644	2.03657
										ASPHD2	1.13601	1.71787
										LANCL3	1.12952	2.07597
										SYP	1.03558	1.31143
										UTY	1.04247	1.31938
										CORT	2.46532	2.69686
										AL133243.1	1.6948	1.62743
										EIF2S2P2	1.87599	2.1543
										SLC22A1	1.62034	1.30973
										PA2G4P6	1.66921	1.65519
										RP11-165A20.3	2.05339	2.51187
										ADAMTS8	1.42353	1.56806
										RP11-705C15.3	2.62764	2.6666
										GRTP1	1.44406	1.55978
										GAS6-AS1	1.69327	1.46729
										RPS2P45	1.94862	1.55345
										RP11-20B24.7	2.09279	2.04479
										TMSB4Y	1.35846	1.43666
Related to Fig. S2, DEGs in healthy hPCs that were exposed to healthy-like osmolarity.
