# Supplementary material for: Osmolarity‐Induced Altered Intracellular Molecular Crowding Drives Osteoarthritis Pathology
Source: Adv Sci (Weinh). 2024 Jan 11;11(11):2306722. doi: 10.1002/advs.202306722 (PMC10953583; doi:10.1002/advs.202306722)
Supplement: Supplementary file 5 — Supporting Data 4 [file ADVS-11-2306722-s001.xlsx]

## Sheet: OA hPCs-All genes
GeneID	GeneName	logFC	logCPM_1	Pvalue_1	FDR_1
ENSG00000203565.3	RP13-259N13.2	3.15056	1.99466	1.1405e-07	0.00173686
ENSG00000233639.7	PANTR1	2.02596	1.28138	9.51194e-05	0.724287
ENSG00000152578.13	GRIA4	1.28481	2.63043	0.000236053	0.898713		Fold change in OA hPCs exposed to 400 mOsm compared to OA hPCs exposed to 330 mOsm
ENSG00000286787.1	RP4-545L17.11	-3.35512	0.516006	0.000227074	0.898713
ENSG00000228463.10	AP006222.1	0.71529	0.469418	0.324783	1
ENSG00000225972.1	MTND1P23	0.0716196	12.1088	0.75374	1
ENSG00000225630.1	MTND2P28	0.071283	6.05992	0.804979	1
ENSG00000237973.1	MTCO1P12	0.247485	11.1018	0.321273	1
ENSG00000229344.1	MTCO2P12	-0.363356	5.16436	0.304562	1
ENSG00000240409.1	MTATP8P1	0.250474	1.85912	0.624264	1
ENSG00000248527.1	MTATP6P1	4.90511	11.212	0.000683162	1
ENSG00000198744.5	MTCO3P12	0.17687	0.574464	0.889972	1
ENSG00000237491.10	LINC01409	0.251685	0.837155	0.712783	1
ENSG00000230092.7	RP11-206L10.8	0.343452	0.796962	0.680221	1
ENSG00000228794.10	LINC01128	-0.320437	3.39202	0.306018	1
ENSG00000225880.5	LINC00115	-0.877788	1.2738	0.140793	1
ENSG00000223764.2	LINC02593	0.586735	1.1812	0.489535	1
ENSG00000188976.11	NOC2L	-0.0766702	3.78171	0.813639	1
ENSG00000187961.14	KLHL17	0.0780047	3.27131	0.879956	1
ENSG00000187583.11	PLEKHN1	0.187637	2.38529	0.779727	1
ENSG00000272512.1	RP11-54O7.17	0.325923	1.64313	0.598758	1
ENSG00000188290.11	HES4	1.1039	1.91336	0.157003	1
ENSG00000187608.10	ISG15	0.86339	3.66345	0.0352845	1
ENSG00000188157.15	AGRN	-0.297511	1.13392	0.656662	1
ENSG00000217801.10	RP11-465B22.3	-0.0964588	1.91972	0.882687	1
ENSG00000131591.18	C1orf159	0.515123	1.96382	0.252811	1
ENSG00000285812.1	RP11-465B22.9	-0.658019	1.61644	0.185654	1
ENSG00000078808.19	SDF4	0.0587453	6.69589	0.763816	1
ENSG00000176022.7	B3GALT6	0.0761464	5.62819	0.712695	1
ENSG00000160087.21	UBE2J2	0.074162	5.81976	0.764875	1
ENSG00000162572.21	SCNN1D	-0.535606	1.08428	0.490607	1
ENSG00000131584.19	ACAP3	0.270291	3.37729	0.37363	1
ENSG00000127054.21	INTS11	-0.0299502	3.67876	0.956272	1
ENSG00000240731.1	RP5-890O3.9	0.16027	1.0509	0.842929	1
ENSG00000224051.7	CPTP	0.140537	3.28664	0.667453	1
ENSG00000107404.20	DVL1	-0.307992	3.37723	0.365438	1
ENSG00000162576.17	MXRA8	-0.0443509	9.38292	0.822657	1
ENSG00000175756.13	AURKAIP1	-0.0808859	6.48969	0.68241	1
ENSG00000221978.12	CCNL2	-0.0743526	6.99386	0.745663	1
ENSG00000242485.6	MRPL20	-0.810614	2.25569	0.164	1
ENSG00000272455.1	MRPL20-DT	1.17592	0.858692	0.0552298	1
ENSG00000235098.9	ANKRD65	-0.171541	2.61648	0.727033	1
ENSG00000179403.12	VWA1	-0.0228555	0.838896	1	1
ENSG00000215915.10	ATAD3C	0.144037	0.642915	1	1
ENSG00000160072.20	ATAD3B	0.233582	2.48911	0.622474	1
ENSG00000197785.14	ATAD3A	0.285325	4.5511	0.399765	1
ENSG00000205090.9	TMEM240	0.264869	0.853653	0.697016	1
ENSG00000160075.12	SSU72	0.126754	6.38846	0.586829	1
ENSG00000215014.5	RP5-832C2.5	-0.207129	1.30035	0.757017	1
ENSG00000228594.4	FNDC10	-0.0376132	1.96605	1	1
ENSG00000272106.1	RP11-345P4.9	-1.11775	1.6836	0.0362252	1
ENSG00000197530.13	MIB2	0.66856	2.74383	0.0777403	1
ENSG00000248333.9	CDK11B	-0.0821323	5.92557	0.702906	1
ENSG00000189339.12	SLC35E2B	-0.0299421	5.2362	0.904307	1
ENSG00000215790.8	SLC35E2A	-0.0326552	1.67622	1	1
ENSG00000008130.15	NADK	0.171472	3.0781	0.636226	1
ENSG00000078369.18	GNB1	0.0182173	8.43634	0.928691	1
ENSG00000162585.17	FAAP20	0.352827	3.86873	0.365332	1
ENSG00000157933.10	SKI	-0.0391701	7.10406	0.855994	1
ENSG00000287356.1	RP11-181G12.8	0.161384	0.336503	1	1
ENSG00000116151.14	MORN1	0.315366	1.56553	0.582764	1
ENSG00000269896.2	RP4-740C4.5	-0.147649	1.41337	0.802071	1
ENSG00000157916.20	RER1	-0.0365218	5.74036	0.876699	1
ENSG00000157881.16	PANK4	0.0209916	2.05448	1	1
ENSG00000272449.2	RP3-395M20.12	-0.770956	0.554714	0.440842	1
ENSG00000157873.18	TNFRSF14	-0.095226	3.20857	0.811272	1
ENSG00000157870.17	PRXL2B	-0.33891	5.44004	0.184804	1
ENSG00000177133.12	PRDM16-DT	-0.556699	0.566027	0.489553	1
ENSG00000142611.17	PRDM16	0.208425	3.74311	0.577745	1
ENSG00000279839.1	RP11-193J6.1	0.419285	0.35256	0.639045	1
ENSG00000162591.16	MEGF6	-0.0646032	5.74514	0.783471	1
ENSG00000158109.15	TPRG1L	0.165257	6.68547	0.46678	1
ENSG00000116213.16	WRAP73	0.329637	1.13175	0.77165	1
ENSG00000227372.12	TP73-AS1	-0.165123	2.44991	0.712713	1
ENSG00000235169.11	SMIM1	0.549536	0.941647	0.453668	1
ENSG00000130764.10	LRRC47	0.140971	7.54753	0.559084	1
ENSG00000116198.14	CEP104	0.280324	5.51374	0.275985	1
ENSG00000169598.17	DFFB	-0.678134	0.681287	0.372847	1
ENSG00000198912.12	C1orf174	-0.704335	2.03238	0.286867	1
ENSG00000131697.18	NPHP4	0.54336	2.73536	0.174016	1
ENSG00000069424.15	KCNAB2	0.397155	3.02176	0.197596	1
ENSG00000116254.18	CHD5	-0.103847	0.825697	1	1
ENSG00000116251.11	RPL22	-0.307689	7.01614	0.301602	1
ENSG00000158286.13	RNF207	-0.0743476	0.873926	1	1
ENSG00000116237.16	ICMT	-0.190787	5.97496	0.396009	1
ENSG00000158292.7	GPR153	-0.115287	4.71838	0.679773	1
ENSG00000097021.20	ACOT7	-0.265335	5.62163	0.2053	1
ENSG00000171680.23	PLEKHG5	0.427221	2.95646	0.317031	1
ENSG00000162408.11	NOL9	-0.148964	5.72923	0.475314	1
ENSG00000204859.13	ZBTB48	-0.290102	1.06976	0.671861	1
ENSG00000162413.16	KLHL21	-0.367762	5.06506	0.144241	1
ENSG00000116273.6	PHF13	-0.104703	4.75106	0.746393	1
ENSG00000041988.15	THAP3	0.473917	3.87038	0.132468	1
ENSG00000007923.16	DNAJC11	-0.0829134	1.09831	1	1
ENSG00000237436.1	CAMTA1-DT	0.348714	0.764806	0.676442	1
ENSG00000171735.19	CAMTA1	0.123778	4.74377	0.589694	1
ENSG00000049245.13	VAMP3	-0.0620704	6.83773	0.786351	1
ENSG00000049246.15	PER3	-0.0108364	3.18628	1	1
ENSG00000049249.9	TNFRSF9	0.879042	1.7043	0.0804225	1
ENSG00000116288.13	PARK7	0.046434	8.77694	0.814164	1
ENSG00000284747.1	CTA-215D11.6	1.6073	0.677372	0.0216246	1
ENSG00000116285.13	ERRFI1	0.00561376	4.78925	0.992286	1
ENSG00000142599.19	RERE	-0.093527	6.70103	0.724805	1
ENSG00000221083.1	ENSG10010135148.1	0.332697	0.771642	0.717574	1
ENSG00000074800.16	ENO1	-0.137337	10.6084	0.52308	1
ENSG00000180758.12	GPR157	-0.162121	1.83994	0.815049	1
ENSG00000228526.7	MIR34AHG	0.133323	2.76198	0.831592	1
ENSG00000234546.4	LNCTAM34A	-0.626105	1.39638	0.319766	1
ENSG00000049239.13	H6PD	-0.127787	5.60399	0.656941	1
ENSG00000171621.14	SPSB1	-0.0331592	3.64484	0.954533	1
ENSG00000284693.1	LINC02606	-0.533294	2.01058	0.280387	1
ENSG00000171612.7	SLC25A33	0.123775	2.53002	0.822588	1
ENSG00000188807.13	TMEM201	0.292097	4.93033	0.361615	1
ENSG00000171608.16	PIK3CD	0.0275967	4.0486	0.943701	1
ENSG00000231789.2	PIK3CD-AS2	-0.0710872	1.33012	1	1
ENSG00000171603.18	CLSTN1	0.0948338	5.39262	0.726813	1
ENSG00000178585.15	CTNNBIP1	0.111944	4.06174	0.736467	1
ENSG00000162441.12	LZIC	-0.108238	5.22135	0.639799	1
ENSG00000173614.14	NMNAT1	-0.37941	3.80778	0.251555	1
ENSG00000130939.20	UBE4B	0.0114486	5.34663	0.963203	1
ENSG00000054523.19	KIF1B	0.11233	6.26108	0.584758	1
ENSG00000199562.1	RNU6-37P	0.50047	1.40563	0.332203	1
ENSG00000284735.1	RP4-736L20.4	0.0536002	1.83012	0.939238	1
ENSG00000284642.1	RP4-736L20.5	-0.0161622	1.08328	1	1
ENSG00000142657.21	PGD	0.0967881	5.23237	0.673896	1
ENSG00000175279.22	CENPS	0.00414469	4.204	1	1
ENSG00000160049.12	DFFA	0.141945	6.49418	0.566392	1
ENSG00000142655.13	PEX14	0.261382	4.56373	0.274491	1
ENSG00000130940.15	CASZ1	0.449541	2.80138	0.252788	1
ENSG00000120948.19	TARDBP	-0.324823	5.85475	0.394681	1
ENSG00000116649.10	SRM	0.343427	9.16336	0.266841	1
ENSG00000171824.14	EXOSC10	-0.288084	4.16604	0.420423	1
ENSG00000198793.13	MTOR	0.0339386	5.72065	0.881992	1
ENSG00000171819.5	ANGPTL7	-0.743169	0.282249	0.684467	1
ENSG00000120942.14	UBIAD1	0.068079	4.60641	0.772923	1
ENSG00000116661.11	FBXO2	0.852457	2.16379	0.283453	1
ENSG00000132879.14	FBXO44	0.21973	3.21881	0.538368	1
ENSG00000116670.15	MAD2L2	-0.111943	4.53667	0.660104	1
ENSG00000162490.7	DRAXIN	1.29599	0.428483	0.109984	1
ENSG00000177674.16	AGTRAP	0.050133	3.97483	0.869673	1
ENSG00000177000.13	MTHFR	0.267388	4.87412	0.304721	1
ENSG00000011021.23	CLCN6	-0.536511	3.12199	0.30421	1
ENSG00000116685.16	KIAA2013	-0.34568	5.00721	0.363346	1
ENSG00000083444.17	PLOD1	-0.0302945	6.46728	0.893523	1
ENSG00000116688.18	MFN2	-0.24854	5.98963	0.225656	1
ENSG00000116691.11	MIIP	0.343324	2.68746	0.452321	1
ENSG00000028137.19	TNFRSF1B	-0.326686	3.68475	0.561995	1
ENSG00000048707.15	VPS13D	-0.138425	4.93964	0.609342	1
ENSG00000162496.9	DHRS3	-0.213993	3.88739	0.465387	1
ENSG00000162493.17	PDPN	-0.0663886	5.84475	0.793382	1
ENSG00000116731.22	PRDM2	0.0244362	4.71033	0.930874	1
ENSG00000189337.17	KAZN	0.110841	5.50223	0.708373	1
ENSG00000171729.14	TMEM51	0.244016	3.59774	0.415465	1
ENSG00000142621.20	FHAD1	-1.26495	0.903963	0.0802774	1
ENSG00000142634.13	EFHD2	-0.0628392	5.15499	0.857621	1
ENSG00000132906.18	CASP9	-0.330576	1.05924	0.679078	1
ENSG00000116138.13	DNAJC16	-0.119317	4.4945	0.618572	1
ENSG00000116771.6	AGMAT	-0.52215	1.11263	0.532088	1
ENSG00000197312.12	DDI2	0.0794367	6.03179	0.718536	1
ENSG00000116786.13	PLEKHM2	0.0711589	4.53105	0.769578	1
ENSG00000237938.5	RP11-288I21.1	-0.334568	0.338155	0.766635	1
ENSG00000162458.13	FBLIM1	0.126142	5.71062	0.668309	1
ENSG00000233954.6	UQCRHL	0.520605	3.20449	0.184295	1
ENSG00000179743.4	FLJ37453	-0.235092	3.46354	0.51296	1
ENSG00000065526.12	SPEN	-0.0308033	5.96634	0.886805	1
ENSG00000116809.12	ZBTB17	-0.238955	3.149	0.495093	1
ENSG00000173641.18	HSPB7	0.0914738	3.79645	0.853102	1
ENSG00000142627.13	EPHA2	0.718491	1.52801	0.159711	1
ENSG00000288398.1	RP4-733M16.8	0.163804	3.25725	0.72029	1
ENSG00000132881.12	CPLANE2	0.879622	0.618095	0.296121	1
ENSG00000037637.11	FBXO42	0.152913	3.64851	0.626234	1
ENSG00000055070.17	SZRD1	-0.132609	5.02989	0.569566	1
ENSG00000157191.20	NECAP2	-0.609299	4.12114	0.142877	1
ENSG00000219481.10	NBPF1	-5.75741e-05	4.57779	1	1
ENSG00000215908.10	CROCCP2	0.138911	4.34757	0.622845	1
ENSG00000058453.17	CROCC	-0.256405	3.45911	0.454345	1
ENSG00000238142.2	RP11-108M9.4	-0.300192	1.6915	0.524929	1
ENSG00000159363.19	ATP13A2	-0.179388	2.32037	0.809246	1
ENSG00000117118.10	SDHB	-0.526757	5.16573	0.268092	1
ENSG00000117115.13	PADI2	0.086021	2.88194	0.828384	1
ENSG00000179051.14	RCC2	0.208418	1.30142	0.774976	1
ENSG00000074964.17	ARHGEF10L	-0.040963	5.94225	0.849898	1
ENSG00000179023.9	KLHDC7A	0.116162	1.0479	0.934402	1
ENSG00000009709.12	PAX7	0.0789819	1.97628	0.876459	1
ENSG00000159423.17	ALDH4A1	0.353096	5.11041	0.162523	1
ENSG00000169991.11	IFFO2	0.39092	4.43558	0.126186	1
ENSG00000127481.15	UBR4	0.264724	5.81421	0.296233	1
ENSG00000127463.15	EMC1	-0.158184	5.15465	0.500535	1
ENSG00000053372.5	MRTO4	-0.19293	6.54618	0.324692	1
ENSG00000211454.15	AKR7L	0.536598	0.987019	0.510317	1
ENSG00000053371.13	AKR7A2	-0.0310017	6.69755	0.882971	1
ENSG00000200403.1	RNU6-1099P	-0.0167473	1.23841	1	1
ENSG00000040487.13	SLC66A1	0.028953	2.63139	1	1
ENSG00000077549.19	CAPZB	-0.275783	7.3745	0.364347	1
ENSG00000173436.15	MICOS10	-0.144299	5.3784	0.488109	1
ENSG00000158747.15	NBL1	0.296547	6.41451	0.261641	1
ENSG00000226396.1	RP5-1056L3.3	-3.94529	6.01651	0.00288108	1
ENSG00000162542.14	TMCO4	0.101106	4.11481	0.718724	1
ENSG00000169914.6	OTUD3	-0.0867476	3.10118	0.8572	1
ENSG00000188257.12	PLA2G2A	-0.00826379	4.60089	0.997048	1
ENSG00000162545.6	CAMK2N1	0.0540815	4.64669	0.874921	1
ENSG00000090432.7	MUL1	-0.302367	4.2516	0.210609	1
ENSG00000183114.8	FAM43B	0.410639	2.97023	0.381878	1
ENSG00000158825.6	CDA	0.382304	4.7629	0.143287	1
ENSG00000117242.7	PINK1-AS	0.252526	2.53846	0.53748	1
ENSG00000189410.12	SH2D5	0.206865	1.26209	0.748427	1
ENSG00000127483.19	HP1BP3	-0.206733	6.02096	0.430514	1
ENSG00000075151.23	EIF4G3	0.154196	6.00588	0.465621	1
ENSG00000117298.16	ECE1	0.0552838	5.90069	0.826828	1
ENSG00000162551.14	ALPL	0.195597	0.787604	0.883381	1
ENSG00000090686.16	USP48	-0.0663366	8.23245	0.73417	1
ENSG00000142798.20	HSPG2	-0.0816727	3.1711	0.868535	1
ENSG00000070831.17	CDC42	-0.32125	7.38595	0.252807	1
ENSG00000184677.18	ZBTB40	-0.325019	3.63667	0.247969	1
ENSG00000133216.17	EPHB2	0.663617	2.56655	0.145128	1
ENSG00000004487.17	KDM1A	-0.10557	3.93075	0.74468	1
ENSG00000169641.13	LUZP1	-0.00457217	6.8592	0.986106	1
ENSG00000261326.4	LINC01355	-0.345101	1.52973	0.60903	1
ENSG00000125944.21	HNRNPR	0.0533529	7.4074	0.784641	1
ENSG00000125945.15	ZNF436	0.0253831	2.13316	0.960406	1
ENSG00000249087.7	ZNF436-AS1	-0.414613	2.47148	0.267121	1
ENSG00000204219.11	TCEA3	-0.21775	4.863	0.490059	1
ENSG00000088280.19	ASAP3	-0.290493	4.6166	0.268356	1
ENSG00000007968.7	E2F2	0.0138796	3.27447	1	1
ENSG00000117318.9	ID3	-0.321022	7.87295	0.390711	1
ENSG00000142676.14	RPL11	-0.234219	9.6728	0.282166	1
ENSG00000236810.6	ELOA-AS1	0.188888	1.07787	0.801306	1
ENSG00000011007.12	ELOA	-0.178357	5.03273	0.423093	1
ENSG00000057757.10	PITHD1	0.156421	5.57496	0.506352	1
ENSG00000011009.11	LYPLA2	0.113101	4.34049	0.690504	1
ENSG00000117308.15	GALE	-0.137452	4.24617	0.646149	1
ENSG00000117305.15	HMGCL	0.115667	3.90483	0.707737	1
ENSG00000179163.12	FUCA1	-0.184345	4.23093	0.662136	1
ENSG00000189266.13	PNRC2	-0.401258	4.55337	0.168615	1
ENSG00000188529.15	SRSF10	-0.184442	7.58032	0.38453	1
ENSG00000142661.19	MYOM3	0.980645	2.57192	0.0175367	1
ENSG00000001460.18	STPG1	-0.248758	1.8957	0.74652	1
ENSG00000001461.17	NIPAL3	0.431822	6.13021	0.215802	1
ENSG00000117602.13	RCAN3	-0.114522	3.63869	0.733643	1
ENSG00000133226.17	SRRM1	-0.0477073	8.52481	0.814009	1
ENSG00000169504.15	CLIC4	-0.201397	6.96042	0.596494	1
ENSG00000020633.19	RUNX3	-0.126384	2.92338	0.703134	1
ENSG00000117614.10	SYF2	-0.113471	6.82754	0.592127	1
ENSG00000117616.18	RSRP1	-0.260027	6.09227	0.502999	1
ENSG00000187010.21	RHD	-0.632199	0.988785	0.357685	1
ENSG00000183726.11	TMEM50A	-0.104935	4.92538	0.849928	1
ENSG00000204178.11	MACO1	-0.218921	5.51308	0.324582	1
ENSG00000157978.12	LDLRAP1	0.00332192	5.61096	0.99246	1
ENSG00000117643.15	MAN1C1	-0.131544	3.71509	0.806672	1
ENSG00000162430.18	SELENON	-0.0713592	4.10937	0.827663	1
ENSG00000228172.5	RP1-317E23.3	-1.03686	0.797151	0.163592	1
ENSG00000117640.18	MTFR1L	0.537404	5.12263	0.0523547	1
ENSG00000127423.11	AUNIP	-0.165825	3.31904	0.630268	1
ENSG00000182749.6	PAQR7	0.103261	3.2557	0.746168	1
ENSG00000117632.23	STMN1	-0.132338	9.87664	0.513333	1
ENSG00000158006.14	PAFAH2	0.044401	5.18009	0.852642	1
ENSG00000158008.10	EXTL1	0.766734	1.27309	0.201505	1
ENSG00000158022.7	TRIM63	0.427197	3.83215	0.207007	1
ENSG00000175087.10	PDIK1L	-0.601157	1.92207	0.272083	1
ENSG00000130695.16	CEP85	-0.0400097	3.24158	0.94229	1
ENSG00000142669.15	SH3BGRL3	0.115459	2.53425	0.817233	1
ENSG00000158062.20	UBXN11	0.260304	1.74134	0.622721	1
ENSG00000169442.9	CD52	0.321909	2.12181	0.395193	1
ENSG00000117682.17	DHDDS	-0.224936	4.46014	0.369937	1
ENSG00000198830.11	HMGN2	-0.472716	4.40714	0.0600292	1
ENSG00000117676.14	RPS6KA1	0.117672	2.73727	0.826377	1
ENSG00000117713.20	ARID1A	-0.0659473	5.8012	0.767042	1
ENSG00000060642.11	PIGV	0.121382	3.54079	0.729315	1
ENSG00000204160.12	ZDHHC18	0.00970061	2.70607	1	1
ENSG00000175793.12	SFN	0.0977788	3.51982	0.918733	1
ENSG00000142751.15	GPN2	-0.0162964	3.03019	1	1
ENSG00000198746.13	GPATCH3	-0.18005	1.81291	0.766197	1
ENSG00000090273.14	NUDC	0.395394	5.69948	0.197205	1
ENSG00000172746.6	RPL12P13	0.87936	1.06778	0.157891	1
ENSG00000253368.4	TRNP1	0.12796	4.83232	0.573839	1
ENSG00000158246.8	TENT5B	0.401066	3.36669	0.307598	1
ENSG00000090020.11	SLC9A1	0.0854183	4.15574	0.776037	1
ENSG00000225159.1	NPM1P39	0.500206	0.971216	0.434456	1
ENSG00000142784.16	WDTC1	-0.0472969	3.69438	0.911325	1
ENSG00000186501.15	TMEM222	-0.223741	3.10997	0.549064	1
ENSG00000142733.17	MAP3K6	-0.185181	4.01827	0.542107	1
ENSG00000158195.11	WASF2	-0.0463457	7.71529	0.817797	1
ENSG00000126705.15	AHDC1	-0.15118	5.55206	0.475876	1
ENSG00000009780.16	FAM76A	-0.422196	3.99947	0.0936756	1
ENSG00000117758.14	STX12	-0.0169314	5.72965	0.949	1
ENSG00000117751.18	PPP1R8	0.0514577	5.89017	0.807246	1
ENSG00000130775.16	THEMIS2	-0.637954	1.18373	0.420574	1
ENSG00000117748.10	RPA2	-0.308172	4.899	0.273765	1
ENSG00000158156.9	XKR8	-0.12096	4.24505	0.75684	1
ENSG00000158161.16	EYA3	-0.455227	4.35936	0.24302	1
ENSG00000240750.3	RN7SL559P	0.0196218	1.42955	1	1
ENSG00000126698.11	DNAJC8	-0.12306	7.64106	0.542055	1
ENSG00000130770.18	ATP5IF1	0.0840489	8.97037	0.687872	1
ENSG00000130766.5	SESN2	0.132972	5.88913	0.573731	1
ENSG00000130772.14	MED18	0.316595	5.24877	0.248757	1
ENSG00000204138.13	PHACTR4	0.123058	7.27215	0.532015	1
ENSG00000221216.1	RNU6ATAC27P	-0.355912	1.62819	0.486568	1
ENSG00000180198.17	RCC1	0.151249	3.67271	0.691157	1
ENSG00000242125.3	SNHG3	-0.251693	4.79374	0.423893	1
ENSG00000279443.1	RP4-669K10.8	0.401113	2.46061	0.427144	1
ENSG00000180098.9	TRNAU1AP	-0.47834	4.11386	0.0548956	1
ENSG00000197989.14	SNHG12	-0.163142	3.62804	0.60111	1
ENSG00000120656.13	TAF12	0.0644751	5.18715	0.794117	1
ENSG00000188060.8	RAB42	0.221767	2.70534	0.552373	1
ENSG00000162419.13	GMEB1	0.059371	4.9262	0.823599	1
ENSG00000198492.16	YTHDF2	-0.196786	6.43584	0.387076	1
ENSG00000159023.22	EPB41	0.658377	2.49564	0.115561	1
ENSG00000116350.17	SRSF4	-0.191243	6.13276	0.417438	1
ENSG00000116353.16	MECR	-0.163743	4.40257	0.581208	1
ENSG00000060656.20	PTPRU	0.275908	2.90156	0.567211	1
ENSG00000162511.8	LAPTM5	0.230357	4.42383	0.426545	1
ENSG00000162512.16	SDC3	0.159454	3.72215	0.621441	1
ENSG00000134644.16	PUM1	0.0392253	6.50853	0.851905	1
ENSG00000060688.13	SNRNP40	0.250743	3.42318	0.44944	1
ENSG00000229447.2	RP11-490K7.4	0.175321	2.56822	0.65974	1
ENSG00000121766.16	ZCCHC17	0.103289	5.76551	0.619341	1
ENSG00000121769.8	FABP3	0.256626	3.4759	0.464759	1
ENSG00000168528.12	SERINC2	0.173899	3.63126	0.651554	1
ENSG00000142910.16	TINAGL1	-0.244863	2.59458	0.613465	1
ENSG00000162517.13	PEF1	-0.16488	4.21487	0.707694	1
ENSG00000235790.7	PEF1-AS1	-0.615133	2.95357	0.0961797	1
ENSG00000084636.18	COL16A1	-1.16712	4.51025	0.00695574	1
ENSG00000134668.12	SPOCD1	-0.222744	5.24856	0.434396	1
ENSG00000184007.22	PTP4A2	-0.0223162	9.21713	0.929907	1
ENSG00000228634.1	RP4-534N18.2	-0.0648064	3.5156	0.887878	1
ENSG00000121774.18	KHDRBS1	-0.0286542	7.5576	0.889237	1
ENSG00000203325.3	RP11-277A4.4	-0.347145	2.2441	0.387714	1
ENSG00000121775.18	TMEM39B	-0.424825	3.53233	0.243758	1
ENSG00000025800.14	KPNA6	0.0438542	7.81824	0.824394	1
ENSG00000084652.16	TXLNA	-0.286879	5.64247	0.19568	1
ENSG00000160051.12	IQCC	-0.237482	1.27184	0.775529	1
ENSG00000160055.20	TMEM234	-0.147728	2.43817	0.738348	1
ENSG00000084623.12	EIF3I	-0.0609232	7.55424	0.748103	1
ENSG00000220785.7	MTMR9LP	0.486845	2.41375	0.313964	1
ENSG00000183615.6	FAM167B	1.28431	2.75742	0.00763074	1
ENSG00000182866.17	LCK	0.54366	0.802383	0.457733	1
ENSG00000116478.12	HDAC1	0.0977682	5.91151	0.626835	1
ENSG00000175130.7	MARCKSL1	0.302257	3.61647	0.353518	1
ENSG00000225828.1	FAM229A	-0.307723	0.980976	0.725312	1
ENSG00000160058.19	BSDC1	-0.175444	3.90743	0.521893	1
ENSG00000160062.15	ZBTB8A	0.0251965	6.00065	0.917098	1
ENSG00000176261.16	ZBTB8OS	-0.275261	4.13885	0.473519	1
ENSG00000162521.19	RBBP4	0.0919487	5.30926	0.754179	1
ENSG00000162522.11	KIAA1522	-0.498784	2.81586	0.200194	1
ENSG00000134684.12	YARS1	-0.11133	6.05637	0.635283	1
ENSG00000116497.18	S100PBP	0.0432189	5.03107	0.857666	1
ENSG00000160097.20	FNDC5	0.307563	6.0342	0.233087	1
ENSG00000116514.17	RNF19B	0.142585	2.61496	0.751846	1
ENSG00000004455.17	AK2	0.0947774	7.15522	0.638488	1
ENSG00000142920.17	AZIN2	0.174133	1.47433	0.844367	1
ENSG00000116525.14	TRIM62	-0.861574	1.29916	0.121881	1
ENSG00000279179.1	RP11-131M11.3	0.192615	1.01098	0.846084	1
ENSG00000160094.15	ZNF362	-0.00429623	4.5192	1	1
ENSG00000134686.19	PHC2	-0.502007	4.03752	0.279503	1
ENSG00000121903.15	ZSCAN20	-0.919723	1.72649	0.049732	1
ENSG00000121904.18	CSMD2	-0.362866	1.81504	0.659815	1
ENSG00000163866.9	SMIM12	-0.0597059	5.20995	0.777031	1
ENSG00000284773.1	RP11-244H3.5	0.812621	1.10748	0.186657	1
ENSG00000163867.17	ZMYM6	-0.217387	3.42215	0.455399	1
ENSG00000197056.11	ZMYM1	-0.111189	3.42769	0.794044	1
ENSG00000116560.11	SFPQ	-0.0392421	8.63481	0.846141	1
ENSG00000146463.12	ZMYM4	-0.125749	5.10095	0.571076	1
ENSG00000229994.1	RPL5P4	0.0271753	8.38383	0.908486	1
ENSG00000142687.18	KIAA0319L	0.322025	6.66903	0.150298	1
ENSG00000236274.1	RP4-728D4.3	0.0878865	1.81379	0.880879	1
ENSG00000020129.16	NCDN	0.198911	7.84483	0.420705	1
ENSG00000126067.12	PSMB2	0.115025	6.76747	0.565747	1
ENSG00000142686.8	C1orf216	0.48145	5.38491	0.0841509	1
ENSG00000092853.14	CLSPN	-0.176574	6.98903	0.356981	1
ENSG00000134698.11	AGO4	0.152731	3.75168	0.635541	1
ENSG00000092847.13	AGO1	0.186919	5.86097	0.453581	1
ENSG00000126070.20	AGO3	0.222087	5.66199	0.369138	1
ENSG00000116863.11	ADPRS	-0.0924972	5.11148	0.689466	1
ENSG00000171812.13	COL8A2	-0.344108	4.29444	0.473301	1
ENSG00000054116.12	TRAPPC3	-0.333539	6.45583	0.124364	1
ENSG00000116871.16	MAP7D1	-0.0690733	6.62442	0.748393	1
ENSG00000054118.15	THRAP3	-0.0680336	8.12313	0.729266	1
ENSG00000214193.11	SH3D21	-0.205951	1.43663	0.778914	1
ENSG00000286379.1	RP11-268J15.6	0.945781	0.581778	0.274024	1
ENSG00000196182.11	STK40	-0.0131172	4.25129	0.986778	1
ENSG00000181817.6	LSM10	0.0227736	6.00662	0.928274	1
ENSG00000116885.18	OSCP1	-0.57952	2.84702	0.147866	1
ENSG00000116898.12	MRPS15	0.0774016	6.18725	0.783243	1
ENSG00000233621.2	LINC01137	-0.69858	1.55397	0.400731	1
ENSG00000163874.11	ZC3H12A	-0.0331134	3.52217	0.943302	1
ENSG00000163875.16	MEAF6	-0.137316	4.80499	0.638904	1
ENSG00000163877.11	SNIP1	-0.0314817	3.80877	0.955406	1
ENSG00000163879.11	DNALI1	-0.171217	3.21324	0.705628	1
ENSG00000134697.13	GNL2	-0.296011	6.75965	0.169832	1
ENSG00000116922.15	C1orf109	-0.397833	2.90018	0.331865	1
ENSG00000134690.11	CDCA8	0.0386241	6.58593	0.854096	1
ENSG00000185090.15	MANEAL	-1.21013	0.249306	0.16943	1
ENSG00000196449.4	YRDC	0.0952589	4.54557	0.735995	1
ENSG00000197982.14	C1orf122	-0.461092	5.42168	0.100533	1
ENSG00000188786.10	MTF1	0.132769	4.42086	0.603022	1
ENSG00000204084.13	INPP5B	0.0866012	1.10945	1	1
ENSG00000183431.12	SF3A3	-0.185139	5.69102	0.413738	1
ENSG00000183386.10	FHL3	0.220668	4.32144	0.430279	1
ENSG00000183520.12	UTP11	0.0338674	6.358	0.886989	1
ENSG00000215895.4	HSPA5P1	-0.466762	0.700922	0.619953	1
ENSG00000116954.8	RRAGC	-0.689899	3.39229	0.246067	1
ENSG00000214114.9	MYCBP	-0.0746603	4.26309	0.790748	1
ENSG00000158315.11	RHBDL2	0.347092	2.34316	0.366183	1
ENSG00000174574.16	AKIRIN1	0.225304	6.37069	0.298362	1
ENSG00000168653.11	NDUFS5	-0.304959	8.20994	0.383499	1
ENSG00000127603.31	MACF1	0.174178	8.23159	0.408993	1
ENSG00000183682.8	BMP8A	0.78547	0.96679	0.269825	1
ENSG00000090621.15	PABPC4	-0.106686	7.31762	0.606093	1
ENSG00000163909.8	HEYL	0.488519	3.74334	0.161617	1
ENSG00000116981.4	NT5C1A	0.819861	1.44342	0.172261	1
ENSG00000084072.17	PPIE	-0.0478277	4.24828	0.875999	1
ENSG00000043514.17	TRIT1	-0.0106267	3.29501	1	1
ENSG00000202222.1	Y_RNA	0.0461687	2.00246	0.886892	1
ENSG00000116990.11	MYCL	0.427233	0.338683	0.608794	1
ENSG00000168389.18	MFSD2A	0.174534	3.29771	0.736673	1
ENSG00000131236.18	CAP1	-0.164923	8.12371	0.400401	1
ENSG00000131238.18	PPT1	-0.305329	5.70006	0.164934	1
ENSG00000117000.9	RLF	-0.118653	5.48371	0.583219	1
ENSG00000259943.1	RP1-39G22.7	-0.527685	1.32552	0.423309	1
ENSG00000084073.10	ZMPSTE24	-0.0454832	5.90879	0.833671	1
ENSG00000049089.15	COL9A2	0.35218	1.13439	0.673687	1
ENSG00000227311.3	RP1-228H13.1	-0.832942	1.41936	0.114294	1
ENSG00000084070.12	SMAP2	-0.137169	4.29958	0.626251	1
ENSG00000187801.15	ZFP69B	-0.554887	1.25537	0.298026	1
ENSG00000260920.2	RP1-228H13.5	-0.770324	1.11159	0.191065	1
ENSG00000187815.10	ZFP69	0.701819	1.81885	0.204544	1
ENSG00000238287.1	RP11-656D10.3	0.0326131	0.85828	1	1
ENSG00000117010.17	ZNF684	0.0550848	0.797283	1	1
ENSG00000117016.10	RIMS3	-0.135985	0.967338	0.916394	1
ENSG00000272145.1	NFYC-AS1	-0.0849607	1.33518	0.932611	1
ENSG00000066136.20	NFYC	0.179852	4.02614	0.630295	1
ENSG00000179862.7	CITED4	0.107271	1.65192	0.890776	1
ENSG00000171793.16	CTPS1	0.0135531	6.52392	0.961634	1
ENSG00000010803.16	SCMH1	-0.216881	3.87308	0.544771	1
ENSG00000287400.1	RP11-399E6.6	-0.315097	0.539024	0.782943	1
ENSG00000204060.7	FOXO6	0.237178	1.78357	0.719258	1
ENSG00000127124.16	HIVEP3	0.271608	3.2324	0.47176	1
ENSG00000198815.9	FOXJ3	-0.00430946	4.93407	0.990103	1
ENSG00000177181.15	RIMKLA	0.245438	0.534178	0.801517	1
ENSG00000066185.13	ZMYND12	0.399935	0.183394	0.797878	1
ENSG00000127125.9	PPCS	0.123301	6.97197	0.599013	1
ENSG00000186409.18	CCDC30	-0.118387	1.92336	0.825883	1
ENSG00000171960.12	PPIH	-0.210493	5.17303	0.384379	1
ENSG00000065978.19	YBX1	0.215079	9.22357	0.35311	1
ENSG00000117385.16	P3H1	0.00153526	5.46748	1	1
ENSG00000164008.16	C1orf50	-0.478926	2.16718	0.35058	1
ENSG00000274386.5	TMEM269	0.041785	0.463294	1	1
ENSG00000177868.12	SVBP	-0.294565	4.62095	0.634924	1
ENSG00000164010.15	ERMAP	0.36624	2.91928	0.235438	1
ENSG00000228192.8	RP11-342M1.3	-0.403426	0.606304	0.712376	1
ENSG00000164011.18	ZNF691	-0.0324837	1.32214	1	1
ENSG00000117394.24	SLC2A1	0.090426	5.07215	0.726948	1
ENSG00000227533.6	SLC2A1-AS1	0.308926	1.12278	0.696915	1
ENSG00000117395.13	EBNA1BP2	-0.226446	6.6801	0.321091	1
ENSG00000066056.14	TIE1	0.125705	2.69297	0.767117	1
ENSG00000117400.18	MPL	0.557783	2.76987	0.110943	1
ENSG00000117399.14	CDC20	-0.0224853	4.40095	0.954933	1
ENSG00000066322.15	ELOVL1	0.303975	4.54018	0.405454	1
ENSG00000159479.17	MED8	-0.0399465	5.56799	0.861734	1
ENSG00000198198.17	SZT2	0.142289	3.17369	0.660395	1
ENSG00000142949.17	PTPRF	-0.317838	5.02469	0.460235	1
ENSG00000066135.13	KDM4A	-0.0947123	5.85749	0.650749	1
ENSG00000236200.6	KDM4A-AS1	0.257959	0.973742	0.78381	1
ENSG00000126091.21	ST3GAL3	-0.0899553	3.13299	0.794355	1
ENSG00000237950.3	RP11-7O11.9	0.214621	0.360441	0.900596	1
ENSG00000117408.11	IPO13	-0.210491	4.19618	0.427239	1
ENSG00000132768.14	DPH2	-0.267506	3.99443	0.446058	1
ENSG00000117410.14	ATP6V0B	0.250713	6.11061	0.205175	1
ENSG00000117411.18	B4GALT2	0.0291124	7.6485	0.899118	1
ENSG00000230615.7	RP5-1198O20.4	-0.00399837	4.97763	1	1
ENSG00000171872.5	KLF17	-0.30031	1.94071	0.538265	1
ENSG00000178028.14	DMAP1	-0.172242	3.06418	0.64741	1
ENSG00000117419.16	ERI3	0.584842	3.75452	0.0663463	1
ENSG00000187147.18	RNF220	-0.00198205	6.40621	0.998935	1
ENSG00000126106.14	TMEM53	0.137465	3.72454	0.669957	1
ENSG00000199377.1	RNU5F-1	0.303683	0.60059	0.805538	1
ENSG00000142945.13	KIF2C	-0.548664	4.99023	0.105675	1
ENSG00000142937.12	RPS8	-0.269085	10.4335	0.231769	1
ENSG00000173846.13	PLK3	0.902381	1.43946	0.236862	1
ENSG00000222009.8	BTBD19	-0.15162	3.51937	0.699418	1
ENSG00000117425.14	PTCH2	-0.24526	2.71179	0.662181	1
ENSG00000226499.1	RP5-882O7.1	-0.187219	2.0004	0.744466	1
ENSG00000070785.17	EIF2B3	-0.0345698	5.21693	0.906454	1
ENSG00000126107.15	HECTD3	0.327345	5.01534	0.258584	1
ENSG00000126088.14	UROD	-0.0188296	6.80655	0.929152	1
ENSG00000132763.15	MMACHC	0.183727	3.19221	0.557285	1
ENSG00000117450.15	PRDX1	0.534814	1.19471	0.412178	1
ENSG00000117448.14	AKR1A1	0.0508481	7.32053	0.816906	1
ENSG00000132780.17	NASP	-0.031613	7.49511	0.886262	1
ENSG00000159592.11	GPBP1L1	-0.263365	5.72188	0.234714	1
ENSG00000225447.1	RPS15AP10	-0.454001	1.41256	0.368285	1
ENSG00000159596.7	TMEM69	-0.000906044	2.20957	1	1
ENSG00000197429.11	IPP	0.0799975	4.47191	0.751223	1
ENSG00000230896.1	RP11-767N6.7	-0.265894	2.30126	0.598813	1
ENSG00000086015.22	MAST2	0.139048	5.01847	0.580401	1
ENSG00000117461.15	PIK3R3	0.273557	4.54991	0.391273	1
ENSG00000117472.10	TSPAN1	2.11001	1.01098	0.00275685	1
ENSG00000085998.14	POMGNT1	-0.00609907	3.65969	0.979652	1
ENSG00000171357.6	LURAP1	-0.158382	1.19062	0.917164	1
ENSG00000132128.17	LRRC41	-0.111417	3.34874	0.742349	1
ENSG00000173660.12	UQCRH	-0.0233393	8.04272	0.903507	1
ENSG00000117481.11	NSUN4	0.183279	4.92307	0.453013	1
ENSG00000225779.1	RP4-603I14.3	-0.239642	3.55223	0.438275	1
ENSG00000079277.22	MKNK1	-0.0412037	4.60863	0.881349	1
ENSG00000142961.15	MOB3C	0.0777397	2.62166	0.893321	1
ENSG00000123472.12	ATPAF1	0.0877096	5.1521	0.712827	1
ENSG00000159658.15	EFCAB14	-0.31249	5.49035	0.383459	1
ENSG00000224805.2	LINC00853	-0.171033	0.566441	0.881709	1
ENSG00000162367.11	TAL1	-0.0371497	3.58192	0.930825	1
ENSG00000123473.17	STIL	-0.47691	3.29233	0.154815	1
ENSG00000162368.14	CMPK1	-0.191394	5.66135	0.512427	1
ENSG00000186564.6	FOXD2	-0.191231	3.44449	0.758244	1
ENSG00000132122.12	SPATA6	-0.379303	2.67701	0.298252	1
ENSG00000185104.20	FAF1	-0.0748126	5.60861	0.763461	1
ENSG00000123080.12	CDKN2C	-0.364768	5.22638	0.157426	1
ENSG00000123091.5	RNF11	-0.0462472	6.54829	0.819577	1
ENSG00000085832.17	EPS15	0.104251	5.34401	0.650255	1
ENSG00000117859.19	OSBPL9	-0.351249	5.15545	0.141101	1
ENSG00000078618.22	NRDC	0.0469116	5.9194	0.82478	1
ENSG00000169213.7	RAB3B	-0.0195995	6.36307	0.957549	1
ENSG00000198841.4	KTI12	-0.91655	1.3815	0.0970047	1
ENSG00000134717.18	BTF3L4	-0.347458	4.43305	0.205512	1
ENSG00000157077.16	ZFYVE9	-0.341234	4.0672	0.267904	1
ENSG00000154222.15	CC2D1B	-0.256033	1.8771	0.728466	1
ENSG00000287078.1	RP11-155O18.7	-0.523078	0.749496	0.602292	1
ENSG00000085840.13	ORC1	-0.169551	3.17254	0.618533	1
ENSG00000134748.13	PRPF38A	0.118385	6.59622	0.581462	1
ENSG00000134744.14	TUT4	0.219653	5.51023	0.353975	1
ENSG00000116157.6	GPX7	-0.67147	5.02203	0.0584938	1
ENSG00000162377.6	COA7	-0.387956	4.55303	0.156272	1
ENSG00000162378.13	ZYG11B	0.157642	7.49875	0.499082	1
ENSG00000228929.1	RPS13P2	0.239456	10.3377	0.416949	1
ENSG00000121310.17	ECHDC2	-0.0949188	4.41372	0.723713	1
ENSG00000116171.19	SCP2	-0.132564	5.74918	0.699821	1
ENSG00000174348.14	PODN	0.0483426	0.719893	1	1
ENSG00000157184.7	CPT2	0.321972	2.88011	0.328649	1
ENSG00000162384.14	CZIB	0.362428	4.76417	0.261771	1
ENSG00000162385.11	MAGOH	-0.0886312	7.5332	0.653102	1
ENSG00000157193.18	LRP8	0.14	4.18479	0.635173	1
ENSG00000174332.5	GLIS1	-0.0627459	2.72375	0.922388	1
ENSG00000058804.12	NDC1	-0.137221	5.86086	0.539584	1
ENSG00000058799.15	YIPF1	-0.261227	3.78364	0.423663	1
ENSG00000081870.12	HSPB11	-0.323137	4.79481	0.386414	1
ENSG00000116212.15	LRRC42	-0.220633	5.06028	0.433955	1
ENSG00000116209.12	TMEM59	-0.32611	6.52377	0.25459	1
ENSG00000116205.14	TCEANC2	-0.122405	3.51694	0.754983	1
ENSG00000215883.11	CYB5RL	0.0023379	3.38524	1	1
ENSG00000116221.15	MRPL37	-0.0365887	6.67107	0.887503	1
ENSG00000157216.16	SSBP3	-0.381447	4.59281	0.174275	1
ENSG00000198711.5	SSBP3-AS1	0.359269	1.23691	0.521422	1
ENSG00000162390.18	ACOT11	0.241235	3.745	0.498541	1
ENSG00000243725.7	TTC4	0.567759	0.648255	0.456542	1
ENSG00000162396.6	PARS2	0.138253	2.61681	0.721441	1
ENSG00000116133.13	DHCR24	-0.16699	7.4253	0.550438	1
ENSG00000169174.11	PCSK9	-0.276715	1.8145	0.654303	1
ENSG00000162402.14	USP24	-0.190918	4.53817	0.557229	1
ENSG00000234810.4	RP11-90C4.1	-0.322474	0.170667	0.877697	1
ENSG00000162407.9	PLPP3	-0.123721	8.08806	0.789777	1
ENSG00000225475.1	RP11-377K22.2	-1.36853	6.88802	0.0210658	1
ENSG00000162409.11	PRKAA2	0.186604	4.90243	0.452639	1
ENSG00000162600.12	OMA1	-0.904874	2.52376	0.0214858	1
ENSG00000184292.7	TACSTD2	1.00985	0.601616	0.227971	1
ENSG00000162601.11	MYSM1	-0.142386	3.54177	0.687852	1
ENSG00000177606.8	JUN	-0.234674	6.64674	0.315047	1
ENSG00000232453.7	LINC02777	-0.2403	1.01496	0.765989	1
ENSG00000237352.4	LINC01358	-0.552722	0.886312	0.440519	1
ENSG00000172456.18	FGGY	-0.505047	2.7341	0.188367	1
ENSG00000162599.17	NFIA	0.00855755	7.62489	0.970676	1
ENSG00000162604.12	TM2D1	-0.229822	6.10734	0.556587	1
ENSG00000132849.21	PATJ	-0.07052	1.96311	0.951656	1
ENSG00000132854.19	KANK4	0.151337	2.85261	0.734464	1
ENSG00000162607.13	USP1	-0.150431	6.68491	0.511185	1
ENSG00000116641.18	DOCK7	-0.106439	4.51053	0.680505	1
ENSG00000125703.15	ATG4C	0.0993146	3.41989	0.785328	1
ENSG00000088035.18	ALG6	-0.0318237	3.2935	0.941515	1
ENSG00000142856.17	ITGB3BP	0.000762404	5.34282	1	1
ENSG00000116652.6	DLEU2L	-0.130213	1.41444	0.907633	1
ENSG00000079739.17	PGM1	-0.0538859	6.28757	0.827536	1
ENSG00000185483.12	ROR1	-0.1813	6.06043	0.615149	1
ENSG00000223949.8	ROR1-AS1	0.278333	1.14232	0.741073	1
ENSG00000158966.16	CACHD1	-0.0391102	2.78263	0.962761	1
ENSG00000162437.14	RAVER2	0.215467	1.9206	0.631688	1
ENSG00000162434.13	JAK1	-0.276014	6.28716	0.419755	1
ENSG00000162433.15	AK4	-0.353336	4.1173	0.192511	1
ENSG00000116675.16	DNAJC6	-0.292412	2.61645	0.486164	1
ENSG00000213625.9	LEPROT	0.237943	6.96565	0.454843	1
ENSG00000116678.20	LEPR	0.0999157	3.53424	0.782765	1
ENSG00000184588.18	PDE4B	0.276322	2.61583	0.510828	1
ENSG00000118473.23	SGIP1	0.0775511	3.29751	0.870479	1
ENSG00000152760.10	DYNLT5	-0.09147	1.47749	0.928752	1
ENSG00000152763.17	DNAI4	0.206958	2.62343	0.583594	1
ENSG00000198160.15	MIER1	-0.000731227	6.50089	1	1
ENSG00000116704.8	SLC35D1	-0.206667	4.28656	0.440778	1
ENSG00000142864.15	SERBP1	0.0256646	9.4915	0.90943	1
ENSG00000116717.13	GADD45A	-0.0388789	5.59471	0.854095	1
ENSG00000172380.6	GNG12	-0.230523	7.62061	0.34596	1
ENSG00000162595.7	DIRAS3	0.487856	1.65886	0.361458	1
ENSG00000116729.14	WLS	0.0149449	4.55996	0.971193	1
ENSG00000024526.17	DEPDC1	-0.379733	5.24592	0.103162	1
ENSG00000033122.21	LRRC7	0.717705	2.35524	0.046741	1
ENSG00000229359.2	PIN1P1	0.0808598	1.55458	0.852916	1
ENSG00000066557.6	LRRC40	-0.110216	4.1749	0.75234	1
ENSG00000116754.13	SRSF11	-0.059034	9.31801	0.762343	1
ENSG00000228988.1	RP4-677H15.4	-0.0898537	1.51186	0.935118	1
ENSG00000118454.13	ANKRD13C	0.312578	3.86156	0.251276	1
ENSG00000197568.14	HHLA3	0.382003	4.19172	0.244634	1
ENSG00000116761.12	CTH	-0.194077	0.986929	0.875838	1
ENSG00000050628.20	PTGER3	0.0772018	1.14979	1	1
ENSG00000132485.14	ZRANB2	-0.0182368	7.44464	0.929465	1
ENSG00000229956.11	ZRANB2-AS2	-0.574693	1.23312	0.411581	1
ENSG00000172260.15	NEGR1	-0.206824	5.41121	0.463764	1
ENSG00000259030.8	FPGT-TNNI3K	0.0873557	1.13478	0.913022	1
ENSG00000254685.8	FPGT	-0.0576337	3.46241	0.883349	1
ENSG00000116791.14	CRYZ	-0.209452	3.03256	0.745786	1
ENSG00000162623.16	TYW3	0.104389	6.05303	0.614802	1
ENSG00000117054.15	ACADM	-0.038135	5.57985	0.86211	1
ENSG00000137955.16	RABGGTB	-0.182984	3.71493	0.574051	1
ENSG00000117069.15	ST6GALNAC5	1.1966	0.573429	0.109635	1
ENSG00000142892.15	PIGK	-0.19484	5.30448	0.502963	1
ENSG00000226084.5	RP4-706A16.3	-0.234107	4.27485	0.396901	1
ENSG00000154027.19	AK5	0.447418	2.56721	0.291058	1
ENSG00000036549.13	ZZZ3	-0.0104027	5.97268	0.963728	1
ENSG00000077254.14	USP33	0.0556888	6.40419	0.811799	1
ENSG00000180488.15	MIGA1	-0.132197	4.7596	0.616836	1
ENSG00000235613.2	NSRP1P1	-0.0621418	2.85328	0.923895	1
ENSG00000235927.4	NEXN-AS1	1.05961	1.68798	0.0534327	1
ENSG00000162614.19	NEXN	-0.0032457	9.04399	0.988348	1
ENSG00000162613.17	FUBP1	0.040569	8.1089	0.857358	1
ENSG00000162616.9	DNAJB4	-0.0447073	4.82958	0.864285	1
ENSG00000273338.1	RP11-386I14.4	-0.588971	0.560607	0.472124	1
ENSG00000285928.1	RP11-386I14.5	0.341306	1.6843	0.696501	1
ENSG00000122420.10	PTGFR	-0.400472	7.43377	0.123427	1
ENSG00000137959.17	IFI44L	0.224222	3.63064	0.716036	1
ENSG00000137965.11	IFI44	0.014649	3.21823	1	1
ENSG00000162618.15	ADGRL4	-0.0921887	0.664105	1	1
ENSG00000117114.20	ADGRL2	-0.067354	3.16877	0.867402	1
ENSG00000234683.1	RP5-837I24.5	0.981225	2.14614	0.0668315	1
ENSG00000137941.17	TTLL7	0.192361	4.79991	0.439983	1
ENSG00000271576.1	PRKACB-DT	0.811191	0.501625	0.282383	1
ENSG00000142875.19	PRKACB	-0.0117327	3.93479	1	1
ENSG00000203943.9	SAMD13	-0.360175	1.57388	0.547289	1
ENSG00000117133.11	RPF1	0.0713333	5.81352	0.731638	1
ENSG00000122432.18	SPATA1	0.517804	5.23277	0.108677	1
ENSG00000117151.13	CTBS	0.161128	1.52424	0.899147	1
ENSG00000117155.17	SSX2IP	-0.245703	5.16194	0.41992	1
ENSG00000153898.13	MCOLN2	0.283158	1.77507	0.750939	1
ENSG00000162643.13	DNAI3	-0.0573368	1.27939	1	1
ENSG00000055732.13	MCOLN3	-0.11348	2.43601	0.816252	1
ENSG00000280099.1	RP11-33E12.2	-0.682218	1.3863	0.257441	1
ENSG00000097096.9	SYDE2	-0.571343	1.87159	0.305082	1
ENSG00000162642.14	C1orf52	-0.170029	5.12348	0.468872	1
ENSG00000142867.14	BCL10	-0.0520149	3.52511	0.898301	1
ENSG00000223653.6	RP11-131L23.1	-0.751042	0.885882	0.28045	1
ENSG00000153904.21	DDAH1	0.152719	6.94507	0.453297	1
ENSG00000282057.1	RP4-621F18.2	0.381073	4.09954	0.157565	1
ENSG00000142871.18	CCN1	-0.389512	7.25979	0.525334	1
ENSG00000117174.11	ZNHIT6	0.0178028	6.10052	0.942584	1
ENSG00000171502.15	COL24A1	0.0780661	2.61405	0.840374	1
ENSG00000201620.1	RNA5SP51	0.457921	0.613106	0.568204	1
ENSG00000285210.1	LINC02795	0.59622	0.46454	0.579473	1
ENSG00000122417.15	ODF2L	-0.118045	5.58025	0.597598	1
ENSG00000137975.8	CLCA2	-0.5247	0.659966	0.572395	1
ENSG00000097033.14	SH3GLB1	-0.0756605	7.04	0.693439	1
ENSG00000183291.17	SELENOF	-0.347107	4.83145	0.551185	1
ENSG00000153936.17	HS2ST1	-0.12439	5.15717	0.617123	1
ENSG00000267734.1	RP4-604K5.3	-0.841403	0.340827	0.346127	1
ENSG00000143013.13	LMO4	0.108856	8.45527	0.689957	1
ENSG00000237505.8	PKN2-AS1	-0.346283	0.715697	0.793463	1
ENSG00000065243.20	PKN2	-0.0840097	5.13334	0.704328	1
ENSG00000137947.12	GTF2B	-0.359937	3.79996	0.208134	1
ENSG00000137944.18	KYAT3	0.0186169	4.52464	0.939886	1
ENSG00000213516.10	RBMXL1	0.109584	6.4135	0.614627	1
ENSG00000117226.12	GBP3	-0.16411	3.5083	0.856836	1
ENSG00000117228.11	GBP1	-0.175522	5.51617	0.455168	1
ENSG00000162645.13	GBP2	0.213246	5.57493	0.479565	1
ENSG00000162654.9	GBP4	0.123713	3.08304	0.757221	1
ENSG00000154451.14	GBP5	0.267604	2.06039	0.545491	1
ENSG00000197147.15	LRRC8B	0.275039	4.32291	0.295549	1
ENSG00000231999.7	LRRC8C-DT	0.246629	0.965207	0.7314	1
ENSG00000171488.15	LRRC8C	0.337631	3.10784	0.369813	1
ENSG00000171492.14	LRRC8D	0.21559	4.53152	0.374864	1
ENSG00000162664.17	ZNF326	0.0822875	6.13962	0.705539	1
ENSG00000233593.10	LINC02609	0.00448009	1.33504	1	1
ENSG00000122482.21	ZNF644	-0.0658962	5.69509	0.758775	1
ENSG00000097046.13	CDC7	-0.398631	2.59095	0.353953	1
ENSG00000203914.4	HSP90B3P	0.0255577	0.62681	1	1
ENSG00000069702.11	TGFBR3	0.0668877	5.70524	0.812155	1
ENSG00000189195.15	BTBD8	0.10008	2.06054	0.850003	1
ENSG00000174842.17	GLMN	-0.5029	2.74076	0.185735	1
ENSG00000122484.9	RPAP2	-0.103318	5.89656	0.65027	1
ENSG00000067208.15	EVI5	-0.0334107	5.72048	0.889428	1
ENSG00000122406.14	RPL5	-0.355245	9.9925	0.278323	1
ENSG00000154511.12	DIPK1A	0.0922971	3.21144	0.818268	1
ENSG00000143033.18	MTF2	0.250448	5.74311	0.303518	1
ENSG00000117500.13	TMED5	-0.159637	4.91007	0.564835	1
ENSG00000122483.17	CCDC18	-0.330569	5.8613	0.127	1
ENSG00000223745.8	CCDC18-AS1	0.0129321	4.80241	0.977088	1
ENSG00000117505.13	DR1	-0.0608918	6.72991	0.757192	1
ENSG00000137942.18	FNBP1L	0.406575	4.14355	0.21763	1
ENSG00000137936.18	BCAR3	0.0191505	3.44626	0.980004	1
ENSG00000224093.5	BCAR3-AS1	0.831009	1.66082	0.142128	1
ENSG00000260464.1	RP4-561L24.3	-0.963866	0.559037	0.313266	1
ENSG00000067334.14	DNTTIP2	0.0442637	6.85606	0.831884	1
ENSG00000023909.10	GCLM	-0.0766479	7.32453	0.764357	1
ENSG00000198691.13	ABCA4	0.546719	0.975548	0.51802	1
ENSG00000137962.13	ARHGAP29	-0.021295	6.81487	0.938757	1
ENSG00000117528.14	ABCD3	-0.364019	4.62927	0.390799	1
ENSG00000117525.14	F3	-0.53415	5.66273	0.0913128	1
ENSG00000224081.9	SLC44A3-AS1	1.07408	0.964172	0.0458469	1
ENSG00000117519.16	CNN3	0.0670802	6.37832	0.752841	1
ENSG00000235501.6	CNN3-DT	0.034312	2.15444	0.954965	1
ENSG00000172339.10	ALG14	0.0301315	3.32597	0.94787	1
ENSG00000152078.10	TLCD4	-0.314681	2.88756	0.388491	1
ENSG00000226026.6	RP11-57H12.3	0.154741	0.984224	0.940406	1
ENSG00000137970.7	RPL7P9	0.0551587	10.2186	0.815667	1
ENSG00000117569.19	PTBP2	0.172377	3.39053	0.601453	1
ENSG00000188641.14	DPYD	-0.051756	2.85531	0.947459	1
ENSG00000225206.10	MIR137HG	-0.606281	0.843642	0.486654	1
ENSG00000162627.17	SNX7	-0.592889	4.97901	0.201337	1
ENSG00000117600.14	PLPPR4	0.442047	3.68533	0.689318	1
ENSG00000099260.11	PALMD	-0.0097482	5.3025	0.98615	1
ENSG00000156869.14	FRRS1	-0.156311	1.79625	0.798732	1
ENSG00000162688.17	AGL	0.10072	5.46961	0.649755	1
ENSG00000117620.15	SLC35A3	-0.211826	4.96942	0.392017	1
ENSG00000156876.10	SASS6	0.230067	4.36964	0.372314	1
ENSG00000122435.10	TRMT13	-0.493258	3.2556	0.122137	1
ENSG00000122477.13	LRRC39	0.666626	3.49852	0.0393263	1
ENSG00000137992.15	DBT	-0.116201	4.67299	0.622076	1
ENSG00000224616.3	RTCA-AS1	-0.176227	3.02491	0.590836	1
ENSG00000137996.13	RTCA	0.0215966	5.69243	0.927529	1
ENSG00000079335.20	CDC14A	1.32654	0.625613	0.130779	1
ENSG00000162692.12	VCAM1	-0.657086	7.29552	0.324517	1
ENSG00000162694.14	EXTL2	0.294008	5.10483	0.253042	1
ENSG00000273204.1	RP4-549L20.3	-0.312296	0.531	0.775213	1
ENSG00000162695.12	SLC30A7	-0.141818	5.33351	0.505975	1
ENSG00000117543.21	DPH5	-0.273621	5.51023	0.334863	1
ENSG00000233184.7	RP11-421L21.3	-0.0614841	3.24738	0.853573	1
ENSG00000170989.10	S1PR1	0.164366	1.27412	0.772948	1
ENSG00000183298.5	RPSAP19	1.04201	0.702396	0.106469	1
ENSG00000060718.22	COL11A1	0.238252	6.16112	0.643649	1
ENSG00000185946.16	RNPC3	0.139352	4.45381	0.57885	1
ENSG00000240038.7	AMY2B	0.427593	0.796939	0.502968	1
ENSG00000198890.9	PRMT6	-0.607996	3.31627	0.0507996	1
ENSG00000162631.20	NTNG1	0.0451143	1.91447	1	1
ENSG00000134215.16	VAV3	-0.0331983	2.27098	0.954117	1
ENSG00000085491.17	SLC25A24	-0.445335	4.29028	0.322654	1
ENSG00000162636.16	FAM102B	-0.919163	0.6188	0.246841	1
ENSG00000162639.16	HENMT1	-0.275432	2.67128	0.454925	1
ENSG00000134186.12	PRPF38B	0.0399405	7.57935	0.84044	1
ENSG00000116266.11	STXBP3	-0.188731	2.57832	0.634595	1
ENSG00000162641.20	AKNAD1	0.184104	1.13732	0.824107	1
ENSG00000203897.4	SPATA42	-0.47094	2.30622	0.298393	1
ENSG00000121957.15	GPSM2	-0.0059455	4.04443	1	1
ENSG00000121940.16	CLCC1	0.0315183	3.72488	0.964069	1
ENSG00000085433.16	WDR47	0.29527	4.31607	0.35746	1
ENSG00000244716.3	RP11-20O24.4	-0.852752	1.35403	0.248934	1
ENSG00000197780.10	TAF13	0.054985	6.38893	0.79581	1
ENSG00000273382.1	TMEM167B-DT	-0.089734	3.42087	0.81586	1
ENSG00000215717.7	TMEM167B	-0.157434	4.69822	0.667067	1
ENSG00000031698.13	SARS1	0.190186	6.5544	0.40878	1
ENSG00000143126.8	CELSR2	-0.179291	1.37603	0.849673	1
ENSG00000134222.16	PSRC1	0.0873628	3.89845	0.793363	1
ENSG00000134243.12	SORT1	-0.00568849	4.81202	1	1
ENSG00000143106.13	PSMA5	-0.493693	3.76997	0.157009	1
ENSG00000143028.9	SYPL2	0.39876	4.1337	0.304173	1
ENSG00000174151.15	CYB561D1	-0.105305	3.52246	0.716878	1
ENSG00000181754.7	AMIGO1	-0.587339	1.00434	0.496881	1
ENSG00000065135.12	GNAI3	-0.0819134	7.24737	0.675854	1
ENSG00000116337.20	AMPD2	0.136016	5.42567	0.533599	1
ENSG00000168765.17	GSTM4	-0.606907	4.94706	0.0189627	1
ENSG00000134201.12	GSTM5	-0.114538	4.54985	0.800752	1
ENSG00000134202.11	GSTM3	0.502218	3.82317	0.188878	1
ENSG00000184371.14	CSF1	0.639703	4.24346	0.0641929	1
ENSG00000168710.18	AHCYL1	0.00293787	8.88029	0.989	1
ENSG00000143093.15	STRIP1	0.211296	6.41971	0.324055	1
ENSG00000258634.3	RP4-773N10.4	-0.635267	2.0717	0.170193	1
ENSG00000116396.15	KCNC4	0.533331	2.9983	0.148123	1
ENSG00000162775.17	RBM15	-0.274508	4.2158	0.366969	1
ENSG00000168679.18	SLC16A4	0.533823	1.77111	0.294956	1
ENSG00000273373.1	RP5-1074L1.4	-0.617522	1.29062	0.238395	1
ENSG00000134248.14	LAMTOR5	0.0392531	6.43562	0.849732	1
ENSG00000232811.1	RP11-96K19.2	0.890476	0.542508	0.21883	1
ENSG00000121931.16	LRIF1	-0.151341	5.00874	0.519487	1
ENSG00000156171.15	DRAM2	-0.223861	3.82741	0.497305	1
ENSG00000134255.14	CEPT1	0.214279	3.73887	0.491716	1
ENSG00000162777.17	DENND2D	-0.161509	2.2633	0.735107	1
ENSG00000064886.14	CHI3L2	-0.345932	4.00033	0.380905	1
ENSG00000173947.14	PIFO	-1.45069	1.35781	0.0185709	1
ENSG00000116455.14	WDR77	-0.221995	3.81157	0.429828	1
ENSG00000116459.11	ATP5PB	-0.349259	6.52744	0.404848	1
ENSG00000116473.14	RAP1A	-0.187995	5.87797	0.515491	1
ENSG00000197852.12	INKA2	0.400261	3.65713	0.220904	1
ENSG00000064703.13	DDX20	0.142068	4.46117	0.573241	1
ENSG00000171385.10	KCND3	0.217579	2.55545	0.643851	1
ENSG00000231437.3	LINC01750	1.35504	0.95074	0.067429	1
ENSG00000143079.15	CTTNBP2NL	-0.0473289	5.56429	0.839076	1
ENSG00000134245.18	WNT2B	0.220022	3.13455	0.68587	1
ENSG00000007341.19	ST7L	-0.550676	2.46274	0.145298	1
ENSG00000116489.13	CAPZA1	0.0276105	8.36858	0.894153	1
ENSG00000155363.18	MOV10	-0.119236	4.82108	0.626418	1
ENSG00000155366.17	RHOC	-0.305704	6.91382	0.155015	1
ENSG00000155367.15	PPM1J	0.0452404	1.08498	1	1
ENSG00000155380.13	SLC16A1	-0.0721245	7.03728	0.733621	1
ENSG00000226419.8	SLC16A1-AS1	0.0776699	5.5494	0.763539	1
ENSG00000238198.2	LRIG2-DT	-0.307105	1.90384	0.539495	1
ENSG00000198799.12	LRIG2	-0.134656	2.88699	0.725154	1
ENSG00000081026.19	MAGI3	-0.0288384	3.79353	0.948618	1
ENSG00000116793.16	PHTF1	-0.147179	4.29638	0.549038	1
ENSG00000081019.13	RSBN1	0.0137475	4.30344	0.965879	1
ENSG00000134242.16	PTPN22	0.281204	0.654743	0.704045	1
ENSG00000134262.13	AP4B1	0.00212357	3.24215	1	1
ENSG00000118655.7	DCLRE1B	-0.326389	3.5678	0.275182	1
ENSG00000163349.22	HIPK1	-0.284489	4.85846	0.316867	1
ENSG00000116774.12	OLFML3	-0.335598	6.27379	0.228609	1
ENSG00000134207.17	SYT6	-0.0493167	0.337878	1	1
ENSG00000197323.12	TRIM33	-0.144898	5.56817	0.609033	1
ENSG00000116752.6	BCAS2	0.0563127	5.96103	0.798509	1
ENSG00000175984.15	DENND2C	-0.337148	1.39917	0.503399	1
ENSG00000116748.22	AMPD1	1.01892	1.28324	0.143148	1
ENSG00000213281.5	NRAS	-0.179406	4.48027	0.58452	1
ENSG00000009307.16	CSDE1	-0.113244	9.25339	0.573377	1
ENSG00000052723.12	SIKE1	-0.139035	4.06771	0.728785	1
ENSG00000134198.10	TSPAN2	-0.283696	2.1178	0.652784	1
ENSG00000134259.6	NGF	-0.534664	3.83248	0.141543	1
ENSG00000173218.15	VANGL1	-0.465025	4.6011	0.109231	1
ENSG00000118729.12	CASQ2	0.307144	5.08821	0.148465	1
ENSG00000163399.16	ATP1A1	0.722947	4.41665	0.0722736	1
ENSG00000203865.11	ATP1A1-AS1	0.075854	0.533023	1	1
ENSG00000116815.16	CD58	-0.0851163	4.15818	0.791577	1
ENSG00000143061.18	IGSF3	-0.20782	2.7029	0.613121	1
ENSG00000134247.10	PTGFRN	-0.230139	4.94623	0.457893	1
ENSG00000134256.13	CD101	0.0826795	0.822963	0.907567	1
ENSG00000116830.12	TTF2	0.00571488	5.71818	0.98575	1
ENSG00000134253.10	TRIM45	-0.0308742	2.57302	0.955841	1
ENSG00000198162.12	MAN1A2	-0.123072	7.6306	0.520394	1
ENSG00000183508.5	TENT5C	0.196713	1.85673	0.73058	1
ENSG00000196505.11	GDAP2	0.20952	4.12932	0.44127	1
ENSG00000065183.16	WDR3	-0.0954476	5.09818	0.684041	1
ENSG00000155761.14	SPAG17	0.0445378	1.23885	1	1
ENSG00000092607.15	TBX15	-0.0351138	5.7527	0.923888	1
ENSG00000116874.12	WARS2	-0.0749932	4.7681	0.77811	1
ENSG00000236804.1	RPS3AP12	-0.507309	1.3433	0.409675	1
ENSG00000231365.6	WARS2-AS1	0.261074	2.58729	0.508705	1
ENSG00000143067.5	ZNF697	-0.236691	3.91442	0.429166	1
ENSG00000092621.13	PHGDH	-0.0182507	5.47571	0.940756	1
ENSG00000134250.20	NOTCH2	-0.237466	5.68699	0.572115	1
ENSG00000265808.4	SEC22B	-0.128159	6.72161	0.537342	1
ENSG00000270231.4	NBPF8	-0.309762	2.18218	0.474205	1
ENSG00000286106.1	NOTCH2NLR	-0.529166	0.339112	0.644859	1
ENSG00000273136.7	NBPF26	-0.589868	1.00681	0.485571	1
ENSG00000226067.7	LINC00623	-0.772435	1.76548	0.117737	1
ENSG00000171943.12	SRGAP2C	-0.103704	4.33853	0.775716	1
ENSG00000233432.2	MTIF2P1	-0.464742	0.590166	0.564933	1
ENSG00000273213.4	H3-2	0.231633	1.08621	0.8655	1
ENSG00000270872.2	SRGAP2D	-0.668332	1.0042	0.275729	1
ENSG00000266338.6	NBPF15	-0.0629504	1.00951	1	1
ENSG00000275291.1	RNVU1-26	-1.17423	0.966287	0.103946	1
ENSG00000196369.11	SRGAP2B	0.264879	2.16107	0.627461	1
ENSG00000162825.16	NBPF20	0.188446	1.28254	0.817832	1
ENSG00000117262.19	GPR89A	-0.455996	4.03399	0.0926164	1
ENSG00000174827.14	PDZK1	-0.376011	0.785258	0.625822	1
ENSG00000265491.5	RNF115	-0.00509981	6.91452	0.984121	1
ENSG00000186141.9	POLR3C	-0.25897	4.48948	0.309347	1
ENSG00000198483.13	ANKRD35	0.147371	4.92394	0.620562	1
ENSG00000143127.13	ITGA10	0.364991	4.05488	0.1783	1
ENSG00000131779.11	PEX11B	0.0255216	5.54369	0.909063	1
ENSG00000265241.7	RBM8A	0.202101	7.96847	0.339558	1
ENSG00000211451.12	GNRHR2	0.374518	2.22291	0.469696	1
ENSG00000234222.6	LIX1L-AS1	0.365924	1.00177	0.567813	1
ENSG00000271601.4	LIX1L	0.181557	3.35087	0.66893	1
ENSG00000272031.3	ANKRD34A	0.419891	2.04072	0.270147	1
ENSG00000121851.13	POLR3GL	0.005695	6.2109	0.983006	1
ENSG00000265972.6	TXNIP	0.0518918	4.59164	0.849011	1
ENSG00000168509.20	HJV	0.147524	4.03574	0.587714	1
ENSG00000271425.9	NBPF10	-0.292102	0.686948	0.795442	1
ENSG00000287978.1	CH17-408M7.2	0.712915	1.46874	0.347567	1
ENSG00000274428.1	RNVU1-25	0.0609155	2.6611	0.940893	1
ENSG00000131791.8	PRKAB2	-0.04631	4.63473	0.857134	1
ENSG00000180867.11	PDIA3P1	-0.584128	1.27329	0.241616	1
ENSG00000131781.13	FMO5	-0.214506	1.3904	0.7635	1
ENSG00000116128.12	BCL9	-0.108455	2.90601	0.794605	1
ENSG00000162836.12	ACP6	-0.242737	4.11135	0.391284	1
ENSG00000265107.3	GJA5	0.315386	1.36872	0.55566	1
ENSG00000188092.15	GPR89B	-0.266109	2.83107	0.431819	1
ENSG00000263956.7	NBPF11	-0.158235	1.6439	0.852168	1
ENSG00000274020.4	LINC01138	-0.423484	1.75915	0.450527	1
ENSG00000272824.1	RP6-74O6.6	-0.0693155	0.657313	1	1
ENSG00000231551.8	PDE4DIPP6	-0.326217	0.690537	0.693471	1
ENSG00000270629.6	NBPF14	-0.189626	2.3299	0.69387	1
ENSG00000178104.19	PDE4DIP	0.27359	5.81919	0.187886	1
ENSG00000269713.7	NBPF9	-0.299906	1.39191	0.637611	1
ENSG00000274265.5	CH17-189H20.1	-0.665506	2.06341	0.180749	1
ENSG00000277147.6	LINC00869	-0.128224	1.76429	0.839333	1
ENSG00000206828.1	RNVU1-30	0.14761	0.889498	0.918201	1
ENSG00000261716.2	H2BC20P	0.337902	1.11417	0.609417	1
ENSG00000184678.10	H2BC21	0.106939	2.85399	0.815862	1
ENSG00000184260.6	H2AC20	-0.102771	1.76101	0.879034	1
ENSG00000178096.9	BOLA1	-0.799173	2.19007	0.0660055	1
ENSG00000159164.10	SV2A	-0.0721069	4.51861	0.794331	1
ENSG00000143368.10	SF3B4	0.121473	2.04396	0.926971	1
ENSG00000014914.21	MTMR11	-0.210094	3.97898	0.645448	1
ENSG00000264522.6	OTUD7B	0.176232	4.77965	0.43579	1
ENSG00000285184.3	CH17-55D9.1	-0.237675	2.17142	0.679773	1
ENSG00000136631.15	VPS45	-0.441773	4.11398	0.215736	1
ENSG00000023902.14	PLEKHO1	0.0424004	5.64063	0.857923	1
ENSG00000143401.15	ANP32E	-0.12835	7.1695	0.506367	1
ENSG00000118298.12	CA14	0.251784	0.972782	0.790888	1
ENSG00000117362.13	APH1A	-0.221732	8.66724	0.28865	1
ENSG00000118292.9	C1orf54	-0.407936	3.66105	0.189212	1
ENSG00000159208.16	CIART	-0.188105	2.37048	0.732258	1
ENSG00000266472.6	MRPS21	-0.115412	7.2956	0.58385	1
ENSG00000117360.13	PRPF3	-0.0923183	4.81617	0.747279	1
ENSG00000163125.16	RPRD2	0.321293	5.67398	0.18728	1
ENSG00000143374.17	TARS2	-0.0308419	2.00458	1	1
ENSG00000143369.15	ECM1	0.0218236	3.71004	0.954432	1
ENSG00000143382.16	ADAMTSL4	0.26446	2.19689	0.540583	1
ENSG00000143384.14	MCL1	-0.198621	7.35289	0.424839	1
ENSG00000143420.19	ENSA	0.0266951	4.91235	0.939462	1
ENSG00000143457.11	GOLPH3L	-0.214767	5.53589	0.404498	1
ENSG00000163131.12	CTSS	-0.185981	3.07393	0.661094	1
ENSG00000143387.14	CTSK	-0.258908	6.59869	0.386423	1
ENSG00000143437.21	ARNT	0.0747594	4.23218	0.790657	1
ENSG00000143379.12	SETDB1	-0.281421	5.01854	0.239095	1
ENSG00000143418.20	CERS2	1.26601	0.868004	0.170385	1
ENSG00000143409.16	MINDY1	-0.225451	2.57437	0.582638	1
ENSG00000143363.17	PRUNE1	-0.214036	3.43205	0.732954	1
ENSG00000143443.10	C1orf56	0.0181801	1.65122	1	1
ENSG00000197622.13	CDC42SE1	-0.688362	3.19031	0.260132	1
ENSG00000213190.4	MLLT11	0.32555	6.07007	0.148422	1
ENSG00000143458.12	GABPB2	-0.0786256	4.58519	0.782318	1
ENSG00000143434.16	SEMA6C	-0.0602889	3.31531	0.885124	1
ENSG00000163156.12	SCNM1	0.237956	5.02596	0.350888	1
ENSG00000163155.12	LYSMD1	-0.558038	1.40935	0.440075	1
ENSG00000163159.14	VPS72	-0.366982	4.75216	0.132615	1
ENSG00000143398.20	PIP5K1A	-0.393316	5.06349	0.146057	1
ENSG00000159352.16	PSMD4	0.134829	7.95905	0.570863	1
ENSG00000232671.6	ZNF687-AS1	0.671479	0.645716	0.471175	1
ENSG00000143390.18	RFX5	0.0929219	2.6214	0.883581	1
ENSG00000237976.1	RFX5-AS1	0.40532	1.85005	0.497976	1
ENSG00000143416.21	SELENBP1	0.207752	6.86851	0.34883	1
ENSG00000159377.11	PSMB4	-0.230397	7.29707	0.385334	1
ENSG00000143442.22	POGZ	-0.0113906	4.62291	0.974991	1
ENSG00000143367.16	TUFT1	0.0367624	4.98819	0.897496	1
ENSG00000143376.14	SNX27	0.164252	5.66246	0.445452	1
ENSG00000143436.11	MRPL9	0.483817	2.00857	0.425127	1
ENSG00000143450.19	OAZ3	-0.241508	1.04978	0.72998	1
ENSG00000182134.16	TDRKH	-0.251157	2.4827	0.547136	1
ENSG00000159445.13	THEM4	-0.279057	4.7807	0.23479	1
ENSG00000197747.9	S100A10	-0.194244	10.1328	0.479266	1
ENSG00000163191.6	S100A11	0.26965	9.40697	0.385025	1
ENSG00000237975.7	FLG-AS1	-0.149866	0.450128	0.890777	1
ENSG00000143631.11	FLG	-0.0508041	1.98203	0.942539	1
ENSG00000197956.10	S100A6	-0.288203	9.88175	0.44572	1
ENSG00000196154.12	S100A4	0.0964687	9.38477	0.715039	1
ENSG00000188015.10	S100A3	0.788886	2.11717	0.0567413	1
ENSG00000196754.13	S100A2	0.32449	3.43852	0.313462	1
ENSG00000188643.11	S100A16	0.256083	9.07231	0.395281	1
ENSG00000189171.15	S100A13	-0.00942814	7.158	0.971276	1
ENSG00000160679.13	CHTOP	-0.105289	6.57784	0.603322	1
ENSG00000143553.11	SNAPIN	-0.592018	2.61445	0.300631	1
ENSG00000143621.17	ILF2	-0.462224	6.26769	0.167853	1
ENSG00000143624.14	INTS3	0.580416	2.81303	0.127672	1
ENSG00000143554.14	SLC27A3	0.199962	4.28601	0.579984	1
ENSG00000143614.10	GATAD2B	0.0327587	5.96302	0.894171	1
ENSG00000198837.10	DENND4B	0.108634	3.87042	0.7523	1
ENSG00000282386.1	RP11-422P24.12	-0.191245	1.68689	0.811806	1
ENSG00000143543.15	JTB	-0.135441	6.27543	0.522978	1
ENSG00000272654.1	RP11-422P24.11	-0.538908	0.33855	0.46606	1
ENSG00000143545.10	RAB13	-0.018691	7.53282	0.932985	1
ENSG00000177954.14	RPS27	-0.391167	9.55161	0.107157	1
ENSG00000143549.21	TPM3	0.0738083	7.5336	0.7265	1
ENSG00000143612.21	C1orf43	-0.388998	7.08928	0.255868	1
ENSG00000143569.19	UBAP2L	-0.067931	6.22281	0.754587	1
ENSG00000143575.15	HAX1	-0.0543683	5.5053	0.816724	1
ENSG00000143515.19	ATP8B2	-0.307473	4.92657	0.453208	1
ENSG00000160712.13	IL6R	0.302872	3.57283	0.33151	1
ENSG00000169291.10	SHE	-1.42143	0.520257	0.0297166	1
ENSG00000160714.10	UBE2Q1	-0.159643	5.869	0.590821	1
ENSG00000160710.18	ADAR	-0.194159	5.9887	0.496358	1
ENSG00000143603.19	KCNN3	0.423399	2.97613	0.282561	1
ENSG00000163344.6	PMVK	-0.13456	5.19644	0.589182	1
ENSG00000163346.17	PBXIP1	0.170252	4.3254	0.534417	1
ENSG00000163348.4	PYGO2	0.161695	4.50485	0.543545	1
ENSG00000160691.19	SHC1	0.197494	3.38142	0.541184	1
ENSG00000173207.13	CKS1B	-0.446614	2.97966	0.521553	1
ENSG00000160688.19	FLAD1	0.218905	4.73861	0.419434	1
ENSG00000160685.13	ZBTB7B	1.23051	0.603607	0.102191	1
ENSG00000232093.1	DCST1-AS1	-0.845899	1.41193	0.12319	1
ENSG00000143537.14	ADAM15	0.430413	5.1919	0.295173	1
ENSG00000243364.8	EFNA4	0.479299	1.89128	0.346225	1
ENSG00000143590.14	EFNA3	0.0430938	0.383487	1	1
ENSG00000169242.12	EFNA1	-0.322256	4.70788	0.323337	1
ENSG00000169241.19	SLC50A1	0.129084	5.61984	0.594663	1
ENSG00000179085.8	DPM3	-0.0579301	5.32581	0.804928	1
ENSG00000163462.18	TRIM46	0.742178	1.35302	0.174184	1
ENSG00000185499.16	MUC1	0.48873	3.08878	0.1458	1
ENSG00000169231.13	THBS3	-0.125256	4.22593	0.649565	1
ENSG00000160767.21	FAM189B	-0.00542781	6.0982	0.987818	1
ENSG00000116521.11	SCAMP3	-0.0279073	5.33662	0.92718	1
ENSG00000176444.19	CLK2	-0.354428	4.81692	0.172008	1
ENSG00000160752.15	FDPS	-0.0783491	3.11553	0.829212	1
ENSG00000225855.7	RUSC1-AS1	0.575604	0.989317	0.308364	1
ENSG00000160753.16	RUSC1	0.330745	6.25738	0.155013	1
ENSG00000116539.14	ASH1L	0.047644	5.95273	0.831629	1
ENSG00000235919.4	ASH1L-AS1	-0.0920473	2.46768	0.837536	1
ENSG00000125459.17	MSTO1	0.641835	1.93802	0.1444	1
ENSG00000163374.20	YY1AP1	0.201149	5.37109	0.386824	1
ENSG00000132676.16	DAP3	-0.369384	4.92265	0.380229	1
ENSG00000116580.19	GON4L	0.00237057	5.36788	1	1
ENSG00000132718.9	SYT11	-0.00283276	4.79831	1	1
ENSG00000143622.11	RIT1	0.203253	4.62806	0.388631	1
ENSG00000132680.11	KHDC4	-0.350095	3.76609	0.348272	1
ENSG00000116584.20	ARHGEF2	-0.107437	3.81438	0.825883	1
ENSG00000163479.14	SSR2	-0.246509	7.04335	0.243523	1
ENSG00000160803.8	UBQLN4	-0.48283	1.42043	0.361957	1
ENSG00000116586.12	LAMTOR2	-0.169859	5.11298	0.503856	1
ENSG00000254726.3	MEX3A	0.0636288	4.73958	0.783504	1
ENSG00000160789.24	LMNA	0.118859	7.86524	0.573364	1
ENSG00000196189.13	SEMA4A	-2.79148	0.161779	0.00292782	1
ENSG00000160785.14	SLC25A44	-0.350086	4.14232	0.220633	1
ENSG00000160783.19	PMF1	0.182127	4.57675	0.51987	1
ENSG00000160781.17	PAQR6	-0.2353	1.24201	0.746632	1
ENSG00000198952.8	SMG5	0.0139144	2.98998	0.971921	1
ENSG00000163472.19	TMEM79	0.627966	1.41675	0.269458	1
ENSG00000198715.13	GLMP	-0.465964	3.55795	0.180073	1
ENSG00000163468.15	CCT3	0.147369	7.68212	0.505354	1
ENSG00000125462.19	MIR9-1HG	-0.639894	0.597533	0.359708	1
ENSG00000116604.18	MEF2D	-0.276015	4.33437	0.370963	1
ENSG00000183856.11	IQGAP3	-0.190944	5.41359	0.491986	1
ENSG00000163382.13	NAXE	0.1571	5.97173	0.502129	1
ENSG00000272068.1	BCAN-AS1	-0.331797	0.843697	0.600831	1
ENSG00000132688.11	NES	0.364262	7.24764	0.159495	1
ENSG00000143320.9	CRABP2	-0.555026	3.82715	0.399074	1
ENSG00000143319.17	ISG20L2	0.302102	5.98028	0.221984	1
ENSG00000143303.12	RRNAD1	0.568262	2.19556	0.240337	1
ENSG00000143314.12	MRPL24	0.0402756	6.93442	0.87104	1
ENSG00000143321.19	HDGF	-0.10271	8.43868	0.598995	1
ENSG00000143294.15	PRCC	-0.0787036	2.4192	0.879456	1
ENSG00000027869.12	SH2D2A	0.205439	2.5665	0.622081	1
ENSG00000198400.13	NTRK1	0.512819	2.01662	0.283228	1
ENSG00000187800.14	PEAR1	0.384697	4.88465	0.261585	1
ENSG00000132694.19	ARHGEF11	0.292441	4.3095	0.251068	1
ENSG00000117036.12	ETV3	1.26214	1.45292	0.00906659	1
ENSG00000271736.2	LINC02772	-0.0214998	1.00801	1	1
ENSG00000183853.18	KIRREL1	0.149329	4.1758	0.589634	1
ENSG00000226520.1	KIRREL1-IT1	0.203117	0.92309	0.802772	1
ENSG00000231434.1	HSP90AA3P	0.305044	0.891721	0.697943	1
ENSG00000163565.19	IFI16	-0.129585	6.3532	0.522309	1
ENSG00000162706.13	CADM3	-1.39828	0.347587	0.193443	1
ENSG00000213088.12	ACKR1	1.00258	0.953381	0.417248	1
ENSG00000179639.10	FCER1A	0.180036	2.24222	0.802063	1
ENSG00000158716.9	DUSP23	0.170667	4.20946	0.562033	1
ENSG00000213085.10	CFAP45	0.809466	0.683218	0.30169	1
ENSG00000158710.15	TAGLN2	0.154261	9.21323	0.605204	1
ENSG00000224259.7	LINC01133	-0.339308	5.59579	0.218004	1
ENSG00000143315.8	PIGM	0.262281	5.9979	0.280843	1
ENSG00000162729.14	IGSF8	0.247265	3.04969	0.435193	1
ENSG00000018625.15	ATP1A2	0.493676	2.67849	0.182506	1
ENSG00000162734.13	PEA15	0.328995	9.24215	0.17904	1
ENSG00000132716.19	DCAF8	0.0668327	5.85309	0.789556	1
ENSG00000162735.19	PEX19	0.0776058	5.81721	0.748077	1
ENSG00000122218.16	COPA	-0.0414148	7.77666	0.847787	1
ENSG00000202078.1	Y_RNA	1.12217	0.999045	0.0595172	1
ENSG00000162736.17	NCSTN	-0.308219	1.62453	0.771334	1
ENSG00000066294.15	CD84	0.0979147	3.66115	0.800107	1
ENSG00000026751.17	SLAMF7	0.0127635	0.39609	1	1
ENSG00000122223.13	CD244	0.49573	0.974137	0.523148	1
ENSG00000158769.18	F11R	0.479018	3.73201	0.197405	1
ENSG00000215845.11	TSTD1	-0.10897	2.86579	0.811416	1
ENSG00000186517.14	ARHGAP30	0.973862	2.37851	0.019781	1
ENSG00000162755.14	KLHDC9	0.828336	0.898725	0.211681	1
ENSG00000143256.5	PFDN2	-0.0123906	5.32822	0.962495	1
ENSG00000158793.14	NIT1	-0.169994	1.38208	0.789463	1
ENSG00000158796.17	DEDD	-0.344118	3.81775	0.403134	1
ENSG00000143222.12	UFC1	0.131846	8.21256	0.530085	1
ENSG00000143258.16	USP21	-0.296743	2.03573	0.570587	1
ENSG00000143224.18	PPOX	-0.448975	2.83066	0.269543	1
ENSG00000158850.15	B4GALT3	0.147182	4.74874	0.519474	1
ENSG00000158859.10	ADAMTS4	0.346498	1.5226	0.590109	1
ENSG00000158864.13	NDUFS2	0.011179	8.56269	0.96003	1
ENSG00000158869.11	FCER1G	-0.826547	1.66097	0.153172	1
ENSG00000143252.16	SDHC	-0.133488	5.20083	0.873082	1
ENSG00000188931.4	CFAP126	-0.815503	2.17022	0.100654	1
ENSG00000288670.1	RP11-122G18.14	0.0964794	1.79044	0.877074	1
ENSG00000288093.1	RP11-122G18.13	0.493448	0.654931	0.561099	1
ENSG00000143226.15	FCGR2A	-0.458014	1.85746	0.451136	1
ENSG00000213075.7	RPL31P11	-0.573368	1.96703	0.559602	1
ENSG00000132185.18	FCRLA	-1.40241	0.980473	0.0536883	1
ENSG00000162746.14	FCRLB	-0.929421	1.07095	0.100031	1
ENSG00000081721.12	DUSP12	-0.255436	3.57329	0.449613	1
ENSG00000118217.7	ATF6	-0.0435751	5.36631	0.848917	1
ENSG00000162745.11	OLFML2B	-0.470998	2.45154	0.238912	1
ENSG00000198929.13	NOS1AP	0.292159	2.08451	0.591242	1
ENSG00000285636.2	RP11-384L19.1	0.548311	0.641136	0.44544	1
ENSG00000152332.16	UHMK1	0.0289878	5.59378	0.891885	1
ENSG00000117143.13	UAP1	-0.45276	6.71934	0.186525	1
ENSG00000162733.19	DDR2	0.0403236	7.9844	0.843574	1
ENSG00000132196.16	HSD17B7	0.199357	2.44511	0.718029	1
ENSG00000185860.13	CCDC190	0.656034	1.34586	0.310124	1
ENSG00000117152.14	RGS4	0.0560337	4.75699	0.85486	1
ENSG00000143248.13	RGS5	0.0265719	2.7437	1	1
ENSG00000143228.13	NUF2	-0.477554	5.06348	0.09479	1
ENSG00000185630.19	PBX1	-0.11492	6.64083	0.630794	1
ENSG00000271917.1	RP11-506O24.2	-0.398265	1.08112	0.562596	1
ENSG00000143198.13	MGST3	-0.241428	6.50728	0.526835	1
ENSG00000143149.12	ALDH9A1	-0.219357	6.57104	0.303892	1
ENSG00000143183.18	TMCO1	-0.221206	7.10267	0.288623	1
ENSG00000143179.16	UCK2	-0.242988	3.71557	0.438523	1
ENSG00000143157.12	POGK	0.148283	5.30879	0.494119	1
ENSG00000152382.6	TADA1	-0.358068	4.30518	0.294301	1
ENSG00000198842.10	STYXL2	0.210799	0.889903	0.840933	1
ENSG00000143190.23	POU2F1	0.120815	4.88865	0.579991	1
ENSG00000198821.11	CD247	0.214805	0.634309	0.888069	1
ENSG00000143162.9	CREG1	-0.254077	2.43786	0.605217	1
ENSG00000198771.11	RCSD1	0.0523964	1.16421	1	1
ENSG00000197965.12	MPZL1	-0.157942	6.08817	0.519445	1
ENSG00000143158.11	MPC2	-0.0287429	5.56541	0.914434	1
ENSG00000143164.15	DCAF6	0.15994	5.91754	0.449723	1
ENSG00000143147.15	GPR161	0.239453	4.33863	0.325553	1
ENSG00000143155.13	TIPRL	-0.243009	6.77651	0.257659	1
ENSG00000213064.10	SFT2D2	0.0200373	6.63015	0.923954	1
ENSG00000143178.13	TBX19	0.371346	1.62111	0.478777	1
ENSG00000143196.5	DPT	0.477496	4.7734	0.11962	1
ENSG00000143153.13	ATP1B1	0.406616	7.62601	0.111155	1
ENSG00000143156.14	NME7	-0.597507	0.656051	0.469346	1
ENSG00000117475.14	BLZF1	-0.315575	3.81915	0.302593	1
ENSG00000117477.12	CCDC181	0.088221	2.03599	0.897946	1
ENSG00000213062.5	RP1-206D15.6	0.335077	0.988958	0.748822	1
ENSG00000188404.10	SELL	-0.164879	1.97135	0.794106	1
ENSG00000171806.12	METTL18	0.102261	0.593501	1	1
ENSG00000000457.14	SCYL3	-0.547154	2.26699	0.155781	1
ENSG00000075945.13	KIFAP3	-0.028482	5.00403	0.938787	1
ENSG00000120370.13	GORAB	0.125445	4.00378	0.662195	1
ENSG00000116132.12	PRRX1	0.0105876	8.34041	0.974907	1
ENSG00000271811.1	RP1-79C4.4	0.33575	4.57928	0.216225	1
ENSG00000231424.3	RP1-45C12.1	0.0336271	0.801691	1	1
ENSG00000076258.10	FMO4	-0.327041	1.69165	0.513259	1
ENSG00000117523.17	PRRC2C	0.00274758	8.5796	0.989594	1
ENSG00000034971.17	MYOC	0.683689	0.568868	0.546691	1
ENSG00000117533.15	VAMP4	-0.347599	4.57733	0.263532	1
ENSG00000010165.20	EEF1AKNMT	0.149282	5.45956	0.489984	1
ENSG00000197959.14	DNM3	-0.332184	3.0801	0.341708	1
ENSG00000230630.5	DNM3OS	0.0586625	4.01971	0.89604	1
ENSG00000287336.1	RP5-1116C7.2	-0.0232881	0.570881	1	1
ENSG00000135845.10	PIGC	-0.256945	4.19042	0.33111	1
ENSG00000180999.11	C1orf105	0.209223	3.78414	0.625279	1
ENSG00000094975.14	SUCO	0.18391	5.57713	0.464542	1
ENSG00000231615.2	RP11-296O14.2	0.605648	0.739969	0.342465	1
ENSG00000203739.4	PRDX6-AS1	0.164144	4.04156	0.549583	1
ENSG00000117592.9	PRDX6	0.00639933	7.92582	0.97457	1
ENSG00000183831.7	ANKRD45	0.671778	0.476593	0.558062	1
ENSG00000076321.11	KLHL20	-0.111844	6.52753	0.583831	1
ENSG00000120334.16	CENPL	-0.0188373	4.64912	0.962081	1
ENSG00000117593.12	DARS2	0.0414437	3.90056	0.900608	1
ENSG00000234741.8	GAS5	-0.0031661	3.7125	1	1
ENSG00000185278.15	ZBTB37	-0.239349	4.14814	0.418889	1
ENSG00000135870.12	RC3H1	-0.132069	5.2151	0.556496	1
ENSG00000152061.24	RABGAP1L	-0.393591	4.16291	0.115921	1
ENSG00000116161.18	CACYBP	-0.111893	6.74077	0.5895	1
ENSG00000120333.4	MRPS14	-0.41756	4.36268	0.136882	1
ENSG00000206659.1	Y_RNA	-0.296543	2.7873	0.466123	1
ENSG00000235750.10	KIAA0040	-0.30666	1.2048	0.719926	1
ENSG00000143207.21	COP1	-0.208449	3.39144	0.716341	1
ENSG00000242193.11	CRYZL2P	-0.711804	3.01605	0.208742	1
ENSG00000224687.2	RASAL2-AS1	0.585929	2.7552	0.124711	1
ENSG00000075391.17	RASAL2	0.126583	5.16498	0.590903	1
ENSG00000116191.18	RALGPS2	-0.406807	6.00276	0.248596	1
ENSG00000116194.13	ANGPTL1	-0.283669	2.20254	0.473203	1
ENSG00000116199.12	FAM20B	-0.103253	4.92665	0.691392	1
ENSG00000186283.14	TOR3A	-0.210072	3.78428	0.513068	1
ENSG00000143322.21	ABL2	-0.0110969	7.03159	0.959332	1
ENSG00000057252.13	SOAT1	-0.291255	5.34287	0.161275	1
ENSG00000169905.13	TOR1AIP2	0.163355	7.16201	0.447812	1
ENSG00000143337.19	TOR1AIP1	-0.345065	5.45932	0.20486	1
ENSG00000135837.16	CEP350	-0.115652	6.82291	0.599309	1
ENSG00000116260.17	QSOX1	-0.0552718	8.51132	0.790646	1
ENSG00000121454.6	LHX4	0.292882	0.914121	0.792225	1
ENSG00000230124.8	ACBD6	0.00928702	5.55768	0.967487	1
ENSG00000143324.14	XPR1	-0.208666	4.5875	0.384379	1
ENSG00000135835.12	KIAA1614	-0.130673	2.34092	0.767596	1
ENSG00000135823.14	STX6	-0.0657011	3.85098	0.82845	1
ENSG00000153029.16	MR1	0.0660477	5.00808	0.79478	1
ENSG00000162783.11	IER5	-0.152124	7.62711	0.488967	1
ENSG00000135821.19	GLUL	0.128223	6.00767	0.572963	1
ENSG00000135828.11	RNASEL	-0.765014	2.90799	0.0271763	1
ENSG00000143333.7	RGS16	0.776531	3.67844	0.0631668	1
ENSG00000135838.14	NPL	0.851457	0.964676	0.449272	1
ENSG00000287808.1	RP11-249O6.2	-0.503601	0.916758	0.444716	1
ENSG00000135829.17	DHX9	-0.028118	6.18297	0.897576	1
ENSG00000135862.6	LAMC1	-0.0487625	6.36766	0.845993	1
ENSG00000058085.15	LAMC2	-0.314629	3.62464	0.567374	1
ENSG00000157064.11	NMNAT2	-0.357559	1.16291	0.512642	1
ENSG00000287929.1	RP11-548N1.2	-0.879259	1.14958	0.274351	1
ENSG00000116698.21	SMG7	0.181435	4.15561	0.510737	1
ENSG00000116701.15	NCF2	-0.660813	1.26289	0.474443	1
ENSG00000162704.16	ARPC5	-0.351825	7.87576	0.213808	1
ENSG00000143344.16	RGL1	0.190155	4.49428	0.560359	1
ENSG00000198756.12	COLGALT2	-0.350329	1.20738	0.531746	1
ENSG00000198860.14	TSEN15	-0.409731	5.09493	0.314085	1
ENSG00000116667.15	C1orf21	-0.373662	4.93421	0.253636	1
ENSG00000116406.19	EDEM3	-0.139425	4.9856	0.709294	1
ENSG00000135842.17	NIBAN1	-0.0179614	5.53252	0.953669	1
ENSG00000121481.11	RNF2	0.142975	4.91494	0.548411	1
ENSG00000121486.12	TRMT1L	0.108533	4.49968	0.653904	1
ENSG00000116668.13	SWT1	-0.165181	1.82877	0.744368	1
ENSG00000279838.1	RP4-635A23.6	0.0415352	2.65138	0.943127	1
ENSG00000116679.16	IVNS1ABP	0.326295	7.03672	0.153116	1
ENSG00000143341.12	HMCN1	-0.429145	2.55825	0.331514	1
ENSG00000116690.13	PRG4	0.203972	8.82314	0.644426	1
ENSG00000047410.14	TPR	0.0542083	7.86708	0.803438	1
ENSG00000157181.16	ODR4	0.165815	5.17322	0.458612	1
ENSG00000229739.4	PDC-AS1	-0.17951	2.02128	0.799243	1
ENSG00000073756.13	PTGS2	0.294745	3.17133	0.367681	1
ENSG00000116711.10	PLA2G4A	-0.443127	1.26359	0.504616	1
ENSG00000150681.10	RGS18	0.222916	2.33135	0.608041	1
ENSG00000231767.4	RPS27AP5	0.310507	7.3349	0.210918	1
ENSG00000116741.8	RGS2	-0.38114	3.82665	0.368545	1
ENSG00000116750.14	UCHL5	0.0757962	6.28669	0.718144	1
ENSG00000238754.1	SCARNA18B	-0.545549	0.86354	0.463419	1
ENSG00000116747.13	RO60	0.0931294	7.28956	0.666652	1
ENSG00000023572.10	GLRX2	-0.443097	6.25702	0.0541345	1
ENSG00000134371.14	CDC73	-0.0717751	6.47543	0.725473	1
ENSG00000162630.6	B3GALT2	-0.25779	2.23284	0.609978	1
ENSG00000286285.1	RP11-57K16.1	-0.773364	0.462788	0.385264	1
ENSG00000000971.16	CFH	-0.101676	5.83121	0.68055	1
ENSG00000066279.19	ASPM	-0.179229	7.48669	0.426793	1
ENSG00000177888.8	ZBTB41	-0.0243497	5.03763	0.932656	1
ENSG00000213047.13	DENND1B	-0.193752	4.25062	0.483828	1
ENSG00000235582.2	RP11-448G4.2	0.30948	5.15643	0.583998	1
ENSG00000203724.11	C1orf53	-1.43549	1.00912	0.0347111	1
ENSG00000143355.16	LHX9	-0.00955791	2.61723	1	1
ENSG00000151414.15	NEK7	-0.0476991	4.5503	0.882912	1
ENSG00000081237.20	PTPRC	0.153907	4.7192	0.575238	1
ENSG00000227747.2	RP11-16L9.1	3.11119	2.97509	0.00196303	1
ENSG00000162702.8	ZNF281	-0.390203	5.52883	0.0571718	1
ENSG00000118193.12	KIF14	-0.120498	5.73753	0.599026	1
ENSG00000118197.14	DDX59	-0.180289	2.59734	0.615024	1
ENSG00000118200.14	CAMSAP2	0.0770879	6.91476	0.695706	1
ENSG00000116852.15	KIF21B	0.699852	2.81806	0.100488	1
ENSG00000081248.12	CACNA1S	0.190401	1.0461	0.862969	1
ENSG00000116857.17	TMEM9	0.111231	5.96312	0.58919	1
ENSG00000163395.17	IGFN1	0.375374	5.24271	0.172162	1
ENSG00000081277.13	PKP1	0.302632	2.70853	0.645035	1
ENSG00000118194.20	TNNT2	0.240637	3.74131	0.49104	1
ENSG00000159166.15	LAD1	-0.378936	0.862978	0.659081	1
ENSG00000159173.19	TNNI1	0.231821	7.20186	0.286785	1
ENSG00000174307.7	PHLDA3	0.320438	6.27769	0.14133	1
ENSG00000159176.14	CSRP1	0.39488	6.08432	0.0889543	1
ENSG00000224536.2	RP11-134G8.7	0.290817	1.31597	0.68873	1
ENSG00000223396.4	RPS10P7	0.264894	1.87245	0.604197	1
ENSG00000134369.15	NAV1	0.239485	8.36507	0.331018	1
ENSG00000235121.1	RP11-90L20.2	-0.158479	2.66385	0.66813	1
ENSG00000198700.10	IPO9	0.166243	7.81308	0.431343	1
ENSG00000198892.7	SHISA4	0.290536	4.63401	0.271201	1
ENSG00000163431.13	LMOD1	0.102206	3.63857	0.85521	1
ENSG00000134375.11	TIMM17A	-0.389915	6.12082	0.13897	1
ENSG00000176393.11	RNPEP	0.291429	3.87931	0.577026	1
ENSG00000143851.15	PTPN7	0.061528	4.17833	0.83128	1
ENSG00000077152.11	UBE2T	0.0961661	3.49352	0.833386	1
ENSG00000077157.22	PPP1R12B	-0.15313	6.01158	0.488491	1
ENSG00000143858.12	SYT2	0.110092	0.180761	1	1
ENSG00000117139.18	KDM5B	0.147241	6.29533	0.476317	1
ENSG00000228288.7	PCAT6	-0.261839	2.09349	0.657314	1
ENSG00000214796.8	TUBA5P	0.233343	1.43833	0.758178	1
ENSG00000183155.5	RABIF	0.137858	4.99705	0.559284	1
ENSG00000117153.16	KLHL12	-0.18365	4.1565	0.589417	1
ENSG00000159346.13	ADIPOR1	0.0105069	4.96193	0.971518	1
ENSG00000159348.13	CYB5R1	-0.192332	6.11855	0.462399	1
ENSG00000163444.12	TMEM183A	0.173419	4.72084	0.474368	1
ENSG00000143847.15	PPFIA4	0.877869	3.12636	0.0769793	1
ENSG00000122180.5	MYOG	0.109261	0.793023	1	1
ENSG00000163485.17	ADORA1	0.871175	3.35438	0.0114534	1
ENSG00000133055.9	MYBPH	0.341216	7.64614	0.222658	1
ENSG00000133048.13	CHI3L1	0.00616979	12.2884	0.988164	1
ENSG00000236523.2	NPM1P40	0.871979	1.05843	0.0887588	1
ENSG00000159388.6	BTG2	0.0771271	3.92128	0.797792	1
ENSG00000122176.12	FMOD	-0.00514582	5.06973	0.993931	1
ENSG00000188783.6	PRELP	0.249029	8.00139	0.253738	1
ENSG00000058668.15	ATP2B4	-0.349712	8.61629	0.172617	1
ENSG00000182004.13	SNRPE	-0.026806	6.78128	0.895624	1
ENSG00000143842.15	SOX13	-0.377324	1.33825	0.604893	1
ENSG00000170498.9	KISS1	0.40707	4.36286	0.231782	1
ENSG00000143850.16	PLEKHA6	0.306844	1.83387	0.588593	1
ENSG00000219133.2	RP11-203F10.6	0.0871295	0.677287	1	1
ENSG00000158615.9	PPP1R15B	0.141085	3.95907	0.646047	1
ENSG00000133056.14	PIK3C2B	0.208935	2.35387	0.686258	1
ENSG00000198625.13	MDM4	0.100694	6.5221	0.65193	1
ENSG00000287197.1	RP11-80N9.1	0.661451	0.650081	0.510683	1
ENSG00000163531.17	NFASC	-0.182624	3.77852	0.629324	1
ENSG00000174529.7	TMEM81	-0.0806553	1.98964	0.897388	1
ENSG00000117222.14	RBBP5	-0.0236648	5.54987	0.92969	1
ENSG00000133059.17	DSTYK	0.128532	7.12009	0.575945	1
ENSG00000133069.17	TMCC2	-0.315256	1.13854	0.589379	1
ENSG00000163545.11	NUAK2	-0.0889988	2.77335	0.854436	1
ENSG00000117266.16	CDK18	0.145425	1.50912	0.883484	1
ENSG00000158711.14	ELK4	-0.11681	4.23805	0.644013	1
ENSG00000158715.6	SLC45A3	0.169139	1.87983	0.705945	1
ENSG00000069275.13	NUCKS1	0.0254776	10.9415	0.914352	1
ENSG00000201944.1	SNORA72	0.0881661	1.72519	0.884663	1
ENSG00000117280.13	RAB29	0.189375	5.44363	0.403509	1
ENSG00000133065.11	SLC41A1	-0.547187	4.10556	0.115574	1
ENSG00000286619.1	RP4-681L3.3	-0.598612	2.45722	0.348197	1
ENSG00000276600.5	RAB7B	0.0188262	4.15692	0.958731	1
ENSG00000196550.11	FAM72A	-1.37665	0.495589	0.124986	1
ENSG00000266028.8	SRGAP2	-0.157244	5.50913	0.544468	1
ENSG00000263528.8	IKBKE	0.089423	2.59968	0.827717	1
ENSG00000266094.8	RASSF5	-0.341758	1.62948	0.624427	1
ENSG00000234981.1	RP11-534L20.4	0.564955	1.03145	0.348471	1
ENSG00000143486.16	EIF2D	-0.466652	3.59248	0.272273	1
ENSG00000143479.18	DYRK3	-0.0731864	3.54828	0.83854	1
ENSG00000162889.11	MAPKAPK2	0.146185	7.17604	0.476748	1
ENSG00000162894.12	FCMR	0.247366	3.04328	0.467317	1
ENSG00000123836.15	PFKFB2	0.0416421	3.62574	0.934504	1
ENSG00000180667.11	YOD1	0.190366	3.11075	0.582484	1
ENSG00000123843.13	C4BPB	-0.00890379	1.29407	1	1
ENSG00000196352.16	CD55	-0.037633	5.82563	0.916817	1
ENSG00000197721.17	CR1L	-0.37271	0.874952	0.625183	1
ENSG00000117335.20	CD46	0.100905	5.16117	0.763238	1
ENSG00000203709.12	MIR29B2CHG	-0.0842339	2.34408	0.861232	1
ENSG00000076356.7	PLXNA2	0.306946	4.87548	0.320537	1
ENSG00000196878.15	LAMB3	-0.242503	3.87354	0.37233	1
ENSG00000123689.6	G0S2	-0.161052	1.48388	0.904228	1
ENSG00000117594.10	HSD11B1	-0.201203	1.49498	0.826774	1
ENSG00000009790.15	TRAF3IP3	0.196911	0.335852	0.865768	1
ENSG00000162757.4	C1orf74	-0.0503392	1.98179	0.959428	1
ENSG00000117597.18	UTP25	0.047654	3.9901	0.87423	1
ENSG00000143469.20	SYT14	0.714234	1.84844	0.323331	1
ENSG00000203706.8	SERTAD4-AS1	0.0227155	0.696868	1	1
ENSG00000082497.12	SERTAD4	0.343694	5.62128	0.269092	1
ENSG00000054392.13	HHAT	0.542492	4.12572	0.183763	1
ENSG00000117625.14	RCOR3	0.0421728	5.37302	0.856033	1
ENSG00000082512.15	TRAF5	-0.0490741	4.62372	0.872769	1
ENSG00000153363.13	LINC00467	-0.149358	3.91814	0.601269	1
ENSG00000170385.10	SLC30A1	-0.151662	5.45693	0.588904	1
ENSG00000117650.13	NEK2	-0.137224	3.59286	0.724106	1
ENSG00000123684.13	LPGAT1	-0.751123	4.9822	0.103457	1
ENSG00000143493.13	INTS7	0.0915186	4.30083	0.774489	1
ENSG00000143476.18	DTL	0.0537933	5.73024	0.797677	1
ENSG00000220749.4	RPL21P28	-0.859165	2.08146	0.0777781	1
ENSG00000066027.12	PPP2R5A	-0.21286	5.38054	0.553975	1
ENSG00000065600.13	PACC1	0.640426	2.20911	0.122661	1
ENSG00000117691.10	NENF	-0.307552	6.265	0.307724	1
ENSG00000162772.17	ATF3	0.363322	2.06732	0.397186	1
ENSG00000123685.9	BATF3	0.123339	2.18543	0.843256	1
ENSG00000117697.15	NSL1	-9.52733e-05	5.87232	1	1
ENSG00000203705.11	TATDN3	-0.352771	3.12734	0.355729	1
ENSG00000198468.9	FLVCR1-DT	-0.217186	2.46506	0.684392	1
ENSG00000162769.13	FLVCR1	0.20066	3.21353	0.571336	1
ENSG00000143494.16	VASH2	0.22169	4.87386	0.472258	1
ENSG00000174606.14	ANGEL2	-0.0442578	4.45338	0.867275	1
ENSG00000136643.12	RPS6KC1	0.176243	4.3808	0.597772	1
ENSG00000117707.16	PROX1	-0.23494	1.17924	0.793899	1
ENSG00000143499.14	SMYD2	-0.350541	5.1234	0.323659	1
ENSG00000152104.12	PTPN14	-0.0139588	8.79702	0.94575	1
ENSG00000117724.13	CENPF	-0.22658	8.13932	0.234227	1
ENSG00000250536.1	ABHD17AP3	-0.608813	4.87508	0.0259673	1
ENSG00000082482.14	KCNK2	-0.0275013	7.10972	0.907992	1
ENSG00000136636.13	KCTD3	-0.154754	6.34724	0.462248	1
ENSG00000196482.18	ESRRG	0.529358	1.83167	0.314525	1
ENSG00000092978.11	GPATCH2	0.254496	5.2221	0.332613	1
ENSG00000162814.11	SPATA17	-0.666654	1.82948	0.123997	1
ENSG00000067533.6	RRP15	0.126593	5.21084	0.583159	1
ENSG00000092969.12	TGFB2	-0.513643	3.07005	0.124572	1
ENSG00000143353.12	LYPLAL1	-0.551557	3.26135	0.0764974	1
ENSG00000277007.1	RP11-392O17.2	0.116064	0.851659	1	1
ENSG00000215817.7	ZC3H11B	0.514752	0.965816	0.372646	1
ENSG00000136628.18	EPRS1	0.163463	8.12	0.469227	1
ENSG00000162813.18	BPNT1	-0.253946	3.5124	0.475943	1
ENSG00000067704.10	IARS2	0.202642	4.28185	0.501537	1
ENSG00000118873.16	RAB3GAP2	0.110383	7.49551	0.630071	1
ENSG00000218283.2	MORF4L1P1	-0.724073	2.58161	0.0478406	1
ENSG00000116141.17	MARK1	0.0881494	1.45194	0.94399	1
ENSG00000162817.7	C1orf115	0.436021	1.38297	0.562649	1
ENSG00000117791.16	MTARC2	-0.196124	3.49002	0.571036	1
ENSG00000186205.13	MTARC1	-1.1483	0.744601	0.152941	1
ENSG00000136630.13	HLX	0.225312	3.3899	0.449816	1
ENSG00000143507.18	DUSP10	0.623769	1.35904	0.464218	1
ENSG00000143512.13	HHIPL2	0.241954	4.07022	0.55606	1
ENSG00000143498.18	TAF1A	0.0136086	2.34592	1	1
ENSG00000225265.2	TAF1A-AS1	-0.133161	0.526887	0.89273	1
ENSG00000154305.18	MIA3	0.023662	5.71106	0.925016	1
ENSG00000272750.1	RP11-378J18.8	-0.129326	2.73701	0.738929	1
ENSG00000186063.13	AIDA	-0.430183	2.98126	0.379084	1
ENSG00000162819.12	BROX	-0.247204	6.52815	0.468388	1
ENSG00000197520.10	FAM177B	-0.690026	7.12869	0.00573903	1
ENSG00000154309.9	DISP1	-0.186847	2.98908	0.591906	1
ENSG00000162909.18	CAPN2	0.140269	7.81261	0.484998	1
ENSG00000143514.17	TP53BP2	-0.160259	4.3186	0.531247	1
ENSG00000185495.10	SEPTIN7P13	0.440185	2.46541	0.33626	1
ENSG00000143756.12	FBXO28	0.106199	4.4782	0.694525	1
ENSG00000143753.13	DEGS1	0.244924	7.66114	0.268692	1
ENSG00000143748.18	NVL	0.0603014	3.55133	0.862399	1
ENSG00000143771.12	CNIH4	-0.419773	6.53007	0.197582	1
ENSG00000162923.17	WDR26	-0.212295	4.88889	0.519921	1
ENSG00000143786.8	CNIH3	-0.0232782	2.50191	1	1
ENSG00000185842.16	DNAH14	-0.127977	3.52651	0.686715	1
ENSG00000143815.15	LBR	0.00911953	5.60084	0.986079	1
ENSG00000154380.17	ENAH	-0.238839	10.4199	0.250306	1
ENSG00000227496.3	RP11-145A3.1	0.125634	2.72064	0.81735	1
ENSG00000226349.1	RP11-145A3.2	0.376589	0.960327	0.61624	1
ENSG00000143742.14	SRP9	-0.626487	3.12142	0.194903	1
ENSG00000242861.1	RP11-285F7.2	-0.440803	4.23408	0.133033	1
ENSG00000196187.12	TMEM63A	0.378383	3.24096	0.289683	1
ENSG00000143811.19	PYCR2	-0.21322	6.99978	0.473262	1
ENSG00000143751.10	SDE2	-0.0669841	3.29025	0.862932	1
ENSG00000272562.2	H3-3A-DT	-0.608515	0.127681	0.478159	1
ENSG00000163041.13	H3-3A	0.10012	4.7192	0.754337	1
ENSG00000182827.9	ACBD3	-0.0840023	7.37107	0.676766	1
ENSG00000183814.16	LIN9	-0.301232	1.83874	0.54589	1
ENSG00000143799.14	PARP1	0.14473	6.66925	0.523009	1
ENSG00000203685.10	STUM	-0.1326	1.81346	0.854878	1
ENSG00000143772.10	ITPKB	0.617127	2.888	0.209599	1
ENSG00000143801.18	PSEN2	0.272702	0.744824	0.732152	1
ENSG00000143776.19	CDC42BPA	-0.0865332	5.91985	0.683064	1
ENSG00000181450.18	ZNF678	0.1794	3.03314	0.645792	1
ENSG00000143740.15	SNAP47	-0.187413	5.41879	0.44388	1
ENSG00000081692.13	JMJD4	0.640771	3.95927	0.0452444	1
ENSG00000143816.8	WNT9A	-0.192243	1.7571	0.845	1
ENSG00000143761.16	ARF1	-0.283836	8.69324	0.188445	1
ENSG00000143793.13	C1orf35	0.0717542	4.84396	0.763308	1
ENSG00000162910.19	MRPL55	0.268094	5.59527	0.33333	1
ENSG00000143774.17	GUK1	0.272073	6.66592	0.219516	1
ENSG00000198835.4	GJC2	-0.264921	2.69069	0.607204	1
ENSG00000181873.13	IBA57	-0.20011	2.68294	0.639951	1
ENSG00000162913.10	OBSCN-AS1	0.386166	1.33104	0.616251	1
ENSG00000154358.23	OBSCN	0.533141	3.58667	0.115961	1
ENSG00000269934.3	RP5-1139B12.2	0.599204	2.13782	0.239322	1
ENSG00000154370.16	TRIM11	0.115301	6.19224	0.657393	1
ENSG00000181218.5	H2AW	-0.443343	1.20101	0.479778	1
ENSG00000168159.14	RNF187	0.136611	7.74942	0.479553	1
ENSG00000116574.6	RHOU	-0.011946	3.51951	1	1
ENSG00000177788.6	RP5-1061H20.4	0.321886	1.51077	0.708999	1
ENSG00000168118.12	RAB4A	-0.160082	5.22908	0.609774	1
ENSG00000154429.11	CCSAP	-0.273673	3.85404	0.352383	1
ENSG00000143632.15	ACTA1	-0.0340965	6.62483	0.87385	1
ENSG00000069248.12	NUP133	-0.139664	5.72025	0.529573	1
ENSG00000135776.5	ABCB10	-0.200032	2.00981	0.767623	1
ENSG00000135801.10	TAF5L	-0.445845	3.24678	0.198214	1
ENSG00000135763.10	URB2	-0.0788261	2.91818	0.859787	1
ENSG00000143641.10	GALNT2	-0.191469	6.33644	0.473241	1
ENSG00000177614.11	PGBD5	0.679594	1.90176	0.188424	1
ENSG00000135775.14	COG2	0.294223	2.66455	0.516193	1
ENSG00000135744.9	AGT	0.1748	3.94204	0.613578	1
ENSG00000119280.17	C1orf198	-0.35596	4.19565	0.30398	1
ENSG00000143643.13	TTC13	0.139428	1.10307	0.819141	1
ENSG00000173409.14	ARV1	-0.246447	4.07873	0.590342	1
ENSG00000182118.8	FAM89A	0.19588	3.53684	0.502092	1
ENSG00000143633.13	C1orf131	-0.133735	5.21529	0.536987	1
ENSG00000116906.13	GNPAT	0.388154	5.31936	0.0860743	1
ENSG00000116903.7	EXOC8	0.0443008	4.65889	0.85977	1
ENSG00000010072.16	SPRTN	0.255184	4.04942	0.327369	1
ENSG00000233461.6	RP11-295G20.2	-0.112375	2.86323	0.801976	1
ENSG00000116918.15	TSNAX	-0.0579747	6.3695	0.780725	1
ENSG00000162946.23	DISC1	0.0659637	2.42304	0.916333	1
ENSG00000286071.1	DISC2	-0.0117682	0.565129	1	1
ENSG00000116991.11	SIPA1L2	-0.217873	5.57257	0.422779	1
ENSG00000212916.6	MAP10	0.0960691	1.82001	0.838039	1
ENSG00000135778.12	NTPCR	0.0850141	5.24491	0.712569	1
ENSG00000135749.19	PCNX2	0.323789	5.27391	0.257835	1
ENSG00000231940.1	RPS7P3	-0.55489	7.60959	0.0106828	1
ENSG00000143674.11	MAP3K21	0.374027	1.4878	0.582765	1
ENSG00000135750.15	KCNK1	-0.288129	3.54291	0.396436	1
ENSG00000231663.1	COA6-AS1	0.752028	1.06626	0.212634	1
ENSG00000168275.16	COA6	-0.270039	3.91809	0.562655	1
ENSG00000059588.10	TARBP1	-0.341183	3.08123	0.378949	1
ENSG00000168264.11	IRF2BP2	-0.282258	7.08153	0.223326	1
ENSG00000238005.4	RP11-443B7.1	0.634278	0.42037	0.467173	1
ENSG00000173726.11	TOMM20	-0.0813763	6.62912	0.734133	1
ENSG00000188739.15	RBM34	-0.0765977	1.67143	0.935043	1
ENSG00000054267.22	ARID4B	0.070771	7.62712	0.716181	1
ENSG00000152904.11	GGPS1	0.147698	5.06018	0.512771	1
ENSG00000285053.1	TBCE	-0.249356	1.42955	0.754664	1
ENSG00000284770.2	TBCE	-0.0652588	1.42687	0.932031	1
ENSG00000162885.14	B3GALNT2	0.108305	3.87379	0.780314	1
ENSG00000168243.11	GNG4	0.092749	2.99477	0.810932	1
ENSG00000143669.14	LYST	0.333459	4.80565	0.272041	1
ENSG00000116962.15	NID1	-0.290712	5.6686	0.17482	1
ENSG00000077585.14	GPR137B	0.121856	3.09309	0.722541	1
ENSG00000086619.14	ERO1B	-0.306709	2.81081	0.420678	1
ENSG00000186197.15	EDARADD	0.319528	2.72724	0.375522	1
ENSG00000116977.19	LGALS8	-0.200558	4.27201	0.516461	1
ENSG00000273058.2	RP11-385F5.5	0.00947336	1.72079	1	1
ENSG00000119285.11	HEATR1	-0.012017	3.31112	0.972634	1
ENSG00000077522.15	ACTN2	0.318624	5.66704	0.18668	1
ENSG00000116984.15	MTR	-0.157529	6.53739	0.491177	1
ENSG00000198626.17	RYR2	0.351256	2.58844	0.527704	1
ENSG00000155816.21	FMN2	0.176505	3.34118	0.581634	1
ENSG00000180875.5	GREM2	-0.0332629	3.96676	0.965528	1
ENSG00000287516.1	RP11-527D7.1	-0.303259	0.707356	0.806297	1
ENSG00000091483.8	FH	-0.673565	5.05791	0.179856	1
ENSG00000203668.3	CHML	0.181817	3.82197	0.534289	1
ENSG00000174371.17	EXO1	-0.127399	2.79546	0.76655	1
ENSG00000143702.16	CEP170	-0.338608	5.12537	0.327363	1
ENSG00000054282.16	SDCCAG8	0.153998	5.15728	0.58243	1
ENSG00000224727.1	FCF1P7	-0.528952	0.869578	0.500006	1
ENSG00000117020.19	AKT3	-0.086992	5.95477	0.695632	1
ENSG00000236031.1	RP11-269F20.1	0.112798	4.16088	0.773782	1
ENSG00000179456.10	ZBTB18	0.385439	5.5137	0.177635	1
ENSG00000035687.10	ADSS2	-0.0638787	4.96692	0.819076	1
ENSG00000121644.19	DESI2	-0.0975863	4.85006	0.741927	1
ENSG00000153187.20	HNRNPU	-0.2305	8.49525	0.53138	1
ENSG00000203666.12	EFCAB2	0.109575	3.43863	0.717079	1
ENSG00000185420.19	SMYD3	-0.172122	4.7329	0.451627	1
ENSG00000207326.1	Y_RNA	-1.13564	0.840409	0.0704805	1
ENSG00000162851.8	TFB2M	-1.22319	0.403494	0.18145	1
ENSG00000162852.14	CNST	-0.123975	3.37586	0.752326	1
ENSG00000228955.2	RP11-452J6.2	-0.211981	1.33888	0.701044	1
ENSG00000143653.10	SCCPDH	-0.187005	5.94237	0.492723	1
ENSG00000223519.8	KIF28P	0.373789	2.52331	0.474734	1
ENSG00000227953.7	LINC01341	-0.640495	0.923336	0.351649	1
ENSG00000153207.16	AHCTF1	-0.276413	4.27506	0.296878	1
ENSG00000277462.2	ZNF670	-0.18065	2.64618	0.654668	1
ENSG00000188295.15	ZNF669	0.596824	1.18596	0.483311	1
ENSG00000196418.13	ZNF124	0.11099	3.32105	0.806998	1
ENSG00000259865.1	RP11-488L18.10	0.24154	3.52231	0.477229	1
ENSG00000227671.4	ZNF731P	0.000190901	1.73771	1	1
ENSG00000162714.13	ZNF496	-0.402165	2.91386	0.340118	1
ENSG00000169224.13	GCSAML	0.261389	3.1487	0.387489	1
ENSG00000162722.9	TRIM58	-0.507222	2.40719	0.255668	1
ENSG00000175137.11	SH3BP5L	0.37877	5.51358	0.286897	1
ENSG00000171161.13	ZNF672	0.14597	3.04276	0.70813	1
ENSG00000171163.16	ZNF692	-0.166442	2.23597	0.766328	1
ENSG00000185220.12	PGBD2	-0.382856	0.978239	0.659751	1
ENSG00000035115.22	SH3YL1	-0.51351	3.5362	0.0794497	1
ENSG00000143727.16	ACP1	-0.215242	6.34829	0.460488	1
ENSG00000151353.15	TMEM18	0.204025	7.0185	0.404817	1
ENSG00000130508.11	PXDN	0.0850025	9.72245	0.703127	1
ENSG00000186487.20	MYT1L	-0.124224	1.73786	0.833295	1
ENSG00000032389.13	EIPR1	-0.177102	2.8209	0.694894	1
ENSG00000171853.16	TRAPPC12	-0.116499	4.27365	0.676398	1
ENSG00000182551.14	ADI1	0.0726478	8.29355	0.726414	1
ENSG00000171865.10	RNASEH1	-0.0196168	7.22514	0.920504	1
ENSG00000234171.3	RNASEH1-AS1	0.0317821	4.04166	0.946707	1
ENSG00000287126.1	RP13-512J5.2	-0.232417	0.872937	0.788288	1
ENSG00000171863.15	RPS7	-0.571649	7.62415	0.417114	1
ENSG00000176887.7	SOX11	0.269888	7.9424	0.331468	1
ENSG00000134326.12	CMPK2	0.0824931	3.02137	0.901264	1
ENSG00000134321.13	RSAD2	-0.185077	2.35834	0.659413	1
ENSG00000228203.7	GRASLND	1.10849	0.649163	0.109368	1
ENSG00000151692.15	RNF144A	-0.236545	2.80197	0.557479	1
ENSG00000223884.7	AC019048.1	-0.678826	1.38307	0.242125	1
ENSG00000236790.6	LINC00299	0.00128158	0.826627	1	1
ENSG00000235092.6	ID2-AS1	-0.38473	2.01446	0.430673	1
ENSG00000115738.10	ID2	0.215945	8.38622	0.39903	1
ENSG00000134313.16	KIDINS220	-0.022142	5.74239	0.929149	1
ENSG00000143797.12	MBOAT2	0.144599	6.22759	0.472337	1
ENSG00000151693.11	ASAP2	0.775288	2.35069	0.0483174	1
ENSG00000119185.13	ITGB1BP1	-0.323508	6.19578	0.207194	1
ENSG00000119203.14	CPSF3	-0.168777	5.7425	0.438256	1
ENSG00000134330.19	IAH1	-0.303566	5.16971	0.19282	1
ENSG00000151694.14	ADAM17	0.261508	3.05217	0.504857	1
ENSG00000134308.14	YWHAQ	-0.357772	8.19108	0.205154	1
ENSG00000115750.17	TAF1B	-0.353909	3.86319	0.254537	1
ENSG00000269973.1	RP11-95D17.1	-0.207366	3.41065	0.499785	1
ENSG00000134317.18	GRHL1	-0.759214	1.31202	0.169798	1
ENSG00000260077.1	RP11-254F7.2	-0.0721145	2.02825	0.940344	1
ENSG00000205795.4	CYS1	-0.219655	1.79328	0.733154	1
ENSG00000171848.16	RRM2	-0.268025	7.35728	0.199281	1
ENSG00000115756.13	HPCAL1	0.0102348	7.83044	0.963311	1
ENSG00000115758.13	ODC1	-0.407653	5.81107	0.267876	1
ENSG00000257135.7	ODC1-DT	-1.92114	0.475003	0.0103326	1
ENSG00000115761.16	NOL10	-0.136979	5.06012	0.556251	1
ENSG00000243819.4	RN7SL832P	0.17344	2.6453	0.732243	1
ENSG00000143870.13	PDIA6	0.0177552	5.68045	0.955381	1
ENSG00000162976.13	SLC66A3	-0.304726	4.2475	0.385143	1
ENSG00000134318.14	ROCK2	0.134346	8.07437	0.547348	1
ENSG00000169016.17	E2F6	0.227549	4.49963	0.332408	1
ENSG00000196208.14	GREB1	-0.739569	0.524403	0.406934	1
ENSG00000134324.12	LPIN1	0.18032	5.66838	0.443917	1
ENSG00000224184.6	MIR3681HG	0.0251744	1.79513	1	1
ENSG00000071575.12	TRIB2	0.375998	6.24082	0.171089	1
ENSG00000162981.14	LRATD1	0.245561	2.41001	0.617859	1
ENSG00000151779.13	NBAS	-0.0497397	5.42198	0.838503	1
ENSG00000079785.16	DDX1	0.0735037	7.80805	0.735051	1
ENSG00000224400.5	AC010880.1	1.02163	0.42933	0.298944	1
ENSG00000197872.11	CYRIA	0.0324216	2.94429	0.974459	1
ENSG00000163029.16	SMC6	0.0408652	6.52529	0.841438	1
ENSG00000178295.15	GEN1	-0.0468239	4.13981	0.850911	1
ENSG00000170745.12	KCNS3	-0.378392	1.85205	0.61612	1
ENSG00000240857.2	RDH14	-0.0405317	5.47996	0.858662	1
ENSG00000183891.6	TTC32	0.157717	4.01895	0.587952	1
ENSG00000118965.16	WDR35	-0.316467	2.25292	0.475948	1
ENSG00000132031.13	MATN3	0.0973497	1.11777	1	1
ENSG00000068697.7	LAPTM4A	-0.191016	11.0616	0.433234	1
ENSG00000115884.11	SDC1	0.295643	5.33975	0.269296	1
ENSG00000055917.16	PUM2	-0.151117	5.71354	0.490934	1
ENSG00000143878.10	RHOB	-0.576425	5.9968	0.00989442	1
ENSG00000279307.2	NDUFAF2P1	0.12961	2.92736	0.74329	1
ENSG00000118960.13	HS1BP3	0.0250282	3.31361	0.95443	1
ENSG00000143869.7	GDF7	-0.320932	0.842853	0.67102	1
ENSG00000118961.15	LDAH	-0.239542	2.73073	0.573004	1
ENSG00000119771.15	KLHL29	-0.546956	1.59107	0.290413	1
ENSG00000119778.15	ATAD2B	0.136887	4.96012	0.608682	1
ENSG00000173960.14	UBXN2A	-0.210031	4.54127	0.457573	1
ENSG00000205639.12	MFSD2B	0.409953	2.65047	0.255115	1
ENSG00000163026.12	WDCP	-0.499265	3.84784	0.118	1
ENSG00000119782.14	FKBP1B	0.103198	3.54099	0.705474	1
ENSG00000115128.7	SF3B6	-0.00223752	6.05305	0.99859	1
ENSG00000219626.9	FAM228B	-0.468209	3.84355	0.116345	1
ENSG00000115129.14	TP53I3	0.0992053	4.80726	0.680015	1
ENSG00000198399.15	ITSN2	0.0385671	5.95171	0.864512	1
ENSG00000084676.16	NCOA1	0.0856481	5.62375	0.682557	1
ENSG00000184924.6	PTRHD1	-0.0720146	5.12189	0.758505	1
ENSG00000138092.11	CENPO	0.308799	3.01053	0.518644	1
ENSG00000138031.15	ADCY3	-0.180691	4.45963	0.588524	1
ENSG00000271936.1	RP11-443B20.1	-0.124338	2.08289	0.864347	1
ENSG00000115137.12	DNAJC27	-0.382308	2.8219	0.355506	1
ENSG00000224165.6	DNAJC27-AS1	-0.0494443	1.28374	1	1
ENSG00000084710.14	EFR3B	-0.261322	2.61495	0.484377	1
ENSG00000119772.18	DNMT3A	0.086803	4.92259	0.728012	1
ENSG00000138101.19	DTNB	0.114026	2.03454	0.854173	1
ENSG00000143970.18	ASXL2	-0.101383	5.28902	0.649613	1
ENSG00000218682.1	AC010150.1	0.131281	3.21386	0.7246	1
ENSG00000084731.15	KIF3C	0.492652	3.62623	0.107818	1
ENSG00000084733.11	RAB10	-0.138401	6.68687	0.498078	1
ENSG00000157833.13	GAREM2	0.201083	1.75982	0.712341	1
ENSG00000084754.12	HADHA	0.0704599	7.95137	0.732801	1
ENSG00000138029.14	HADHB	-0.285647	6.53087	0.505785	1
ENSG00000286707.1	RP11-499P9.1	-0.0985094	1.85427	0.816425	1
ENSG00000138018.18	SELENOI	0.146998	2.77633	0.736461	1
ENSG00000213699.9	SLC35F6	-0.525769	4.48207	0.0258481	1
ENSG00000115163.15	CENPA	-0.471847	2.75415	0.300044	1
ENSG00000157851.17	DPYSL5	-0.234797	0.886609	0.831526	1
ENSG00000084764.12	MAPRE3	0.789215	2.57822	0.0235552	1
ENSG00000119777.20	TMEM214	0.02911	5.88821	0.901961	1
ENSG00000084693.16	AGBL5	0.357864	4.94164	0.201254	1
ENSG00000228474.6	OST4	-0.107071	2.47759	0.813047	1
ENSG00000138080.14	EMILIN1	0.215849	6.35069	0.493825	1
ENSG00000138028.16	CGREF1	0.11084	1.97598	0.907891	1
ENSG00000143994.14	ABHD1	0.663435	0.435332	0.446482	1
ENSG00000138073.14	PREB	0.286109	1.2547	0.793852	1
ENSG00000138074.15	SLC5A6	-0.0477631	4.50096	0.888193	1
ENSG00000138085.17	ATRAID	-0.20344	5.20967	0.557864	1
ENSG00000084774.14	CAD	0.215554	5.50487	0.456031	1
ENSG00000115194.11	SLC30A3	0.522317	4.74434	0.131756	1
ENSG00000115204.15	MPV17	-0.134047	6.58704	0.522403	1
ENSG00000115207.13	GTF3C2	0.0530239	4.99742	0.830519	1
ENSG00000234072.1	AC074117.10	0.519437	0.577986	0.613243	1
ENSG00000115211.16	EIF2B4	-0.0889637	5.47444	0.705639	1
ENSG00000115234.11	SNX17	0.184837	6.09027	0.414017	1
ENSG00000115241.11	PPM1G	0.0706033	7.10563	0.760016	1
ENSG00000115216.14	NRBP1	0.261326	5.93524	0.406022	1
ENSG00000138002.16	IFT172	0.188161	4.01611	0.598137	1
ENSG00000115226.10	FNDC4	0.1122	4.35303	0.706919	1
ENSG00000221843.4	C2orf16	0.0892461	1.29886	0.919338	1
ENSG00000243943.10	ZNF512	-0.233996	4.24191	0.37605	1
ENSG00000176714.10	CCDC121	0.69333	0.637684	0.319822	1
ENSG00000198522.14	GPN1	-0.0586886	2.26979	0.934441	1
ENSG00000119760.16	SUPT7L	0.298884	5.20906	0.151832	1
ENSG00000163798.13	SLC4A1AP	-0.0621974	6.56807	0.754819	1
ENSG00000243147.8	MRPL33	-0.0889673	4.88595	0.787555	1
ENSG00000171174.15	RBKS	-0.108138	2.73376	0.805215	1
ENSG00000158019.21	BABAM2	0.124601	4.06297	0.696721	1
ENSG00000075426.12	FOSL2	-0.0894005	7.52292	0.764133	1
ENSG00000270640.1	RP11-373D23.2	-0.52841	2.20461	0.392079	1
ENSG00000270210.1	RP11-373D23.3	-0.766005	1.4893	0.319772	1
ENSG00000163803.13	PLB1	-0.664037	0.478978	0.44464	1
ENSG00000213639.10	PPP1CB	-0.22719	6.95482	0.293574	1
ENSG00000163811.12	WDR43	-0.0304202	7.49462	0.889227	1
ENSG00000115295.20	CLIP4	-0.0327935	5.26021	0.903753	1
ENSG00000119801.13	YPEL5	0.17007	6.4526	0.447533	1
ENSG00000213626.13	LBH	-0.761936	4.83039	0.0443302	1
ENSG00000172954.14	LCLAT1	-0.202352	4.70089	0.400174	1
ENSG00000013016.16	EHD3	-0.162735	3.89449	0.628427	1
ENSG00000158125.10	XDH	0.288143	1.76469	0.623993	1
ENSG00000162959.14	MEMO1	-0.16902	2.70474	0.687103	1
ENSG00000162961.14	DPY30	-0.261079	5.12776	0.380572	1
ENSG00000021574.13	SPAST	-0.258121	3.85167	0.357343	1
ENSG00000152683.14	SLC30A6	-0.282116	4.06295	0.317598	1
ENSG00000229816.1	DDX50P1	-0.48777	2.34241	0.216596	1
ENSG00000119820.11	YIPF4	-0.091344	6.42517	0.659456	1
ENSG00000272754.1	AL133245.2	0.0721131	1.65945	0.934922	1
ENSG00000115760.14	BIRC6	-0.039077	6.23644	0.865623	1
ENSG00000276517.1	AL133243.2	0.0219653	2.65031	1	1
ENSG00000018699.13	TTC27	0.228729	3.19861	0.486253	1
ENSG00000049323.16	LTBP1	-0.17501	7.86963	0.625358	1
ENSG00000152689.18	RASGRP3	0.0906821	1.77031	0.894914	1
ENSG00000119812.19	FAM98A	0.27133	6.96055	0.291134	1
ENSG00000260025.1	CRIM1-DT	0.158013	4.01482	0.548643	1
ENSG00000150938.10	CRIM1	-0.102688	7.05822	0.610747	1
ENSG00000171055.15	FEZ2	-0.052707	6.41426	0.794631	1
ENSG00000205221.12	VIT	-0.0836964	1.80695	0.881714	1
ENSG00000115808.12	STRN	-0.222785	5.86535	0.320084	1
ENSG00000008869.12	HEATR5B	0.135555	2.47673	0.805773	1
ENSG00000152133.16	GPATCH11	0.0857126	5.22322	0.715465	1
ENSG00000055332.19	EIF2AK2	0.116384	6.29492	0.60114	1
ENSG00000218739.10	CEBPZOS	-0.143615	5.37585	0.599096	1
ENSG00000115816.15	CEBPZ	-0.19662	3.9503	0.507505	1
ENSG00000272054.1	RP11-423P10.2	-0.644911	2.01555	0.121366	1
ENSG00000003509.16	NDUFAF7	0.476344	3.09214	0.162762	1
ENSG00000115825.11	PRKD3	-0.0945022	5.17356	0.685249	1
ENSG00000115828.17	QPCT	-0.714884	1.30068	0.379387	1
ENSG00000163171.8	CDC42EP3	-0.0979629	7.68006	0.666413	1
ENSG00000115841.21	RMDN2	-0.377873	2.12453	0.419205	1
ENSG00000138061.12	CYP1B1	-0.0199715	12.0702	0.93514	1
ENSG00000232973.13	CYP1B1-AS1	0.381338	2.86815	0.262395	1
ENSG00000119787.14	ATL2	0.0113226	2.93657	1	1
ENSG00000213553.4	RPLP0P6	0.313805	7.29373	0.61542	1
ENSG00000143889.16	HNRNPLL	-0.281801	4.92197	0.373422	1
ENSG00000143891.17	GALM	0.0957033	4.78785	0.684039	1
ENSG00000115875.19	SRSF7	-0.163389	7.70795	0.417314	1
ENSG00000152147.11	GEMIN6	-0.422886	3.79642	0.167769	1
ENSG00000163214.21	DHX57	0.0887276	3.74839	0.781003	1
ENSG00000188010.15	MORN2	0.0214158	4.57221	0.961825	1
ENSG00000115904.14	SOS1	-0.0145554	5.21625	0.954616	1
ENSG00000011566.15	MAP4K3	0.0475903	4.77378	0.855121	1
ENSG00000231312.7	MAP4K3-DT	0.108687	4.28902	0.659464	1
ENSG00000152154.11	TMEM178A	0.724352	0.933334	0.349483	1
ENSG00000138050.15	THUMPD2	-0.0314819	3.7342	0.928528	1
ENSG00000227028.6	SLC8A1-AS1	-0.246539	0.826603	0.820762	1
ENSG00000183023.18	SLC8A1	-0.132089	4.84257	0.64485	1
ENSG00000162878.13	PKDCC	-0.662446	1.28039	0.355791	1
ENSG00000143924.19	EML4	0.0120929	4.89122	0.977328	1
ENSG00000115944.15	COX7A2L	-0.486767	5.45231	0.0982971	1
ENSG00000057935.14	MTA3	0.168102	4.09467	0.584103	1
ENSG00000162882.15	HAAO	1.03514	0.86141	0.11244	1
ENSG00000287387.1	RP11-339H12.2	1.19308	0.782174	0.144239	1
ENSG00000152518.8	ZFP36L2	-0.533992	3.1604	0.151615	1
ENSG00000234936.1	AC010883.5	-0.258565	1.08432	0.753394	1
ENSG00000115970.19	THADA	-0.154503	4.54644	0.540681	1
ENSG00000152527.14	PLEKHH2	0.0686736	3.60679	0.878036	1
ENSG00000138036.18	DYNC2LI1	-0.0179357	3.24134	0.979338	1
ENSG00000138095.20	LRPPRC	-0.04004	5.84273	0.864726	1
ENSG00000138032.21	PPM1B	0.257201	4.95909	0.310355	1
ENSG00000138079.14	SLC3A1	-0.25224	0.825549	0.811843	1
ENSG00000138078.16	PREPL	0.108764	6.11674	0.614736	1
ENSG00000143919.15	CAMKMT	-0.358191	1.85502	0.376859	1
ENSG00000138083.5	SIX3	0.536829	1.33435	0.341033	1
ENSG00000170577.8	SIX2	-0.16596	3.71368	0.69709	1
ENSG00000205054.8	LINC01121	0.112721	2.2646	0.873724	1
ENSG00000068784.13	SRBD1	0.142582	5.2113	0.506471	1
ENSG00000171132.14	PRKCE	0.375628	3.45268	0.276873	1
ENSG00000116016.14	EPAS1	0.00794187	7.62393	0.977658	1
ENSG00000250565.7	ATP6V1E2	0.270583	5.29209	0.435035	1
ENSG00000119729.12	RHOQ	-0.219834	7.18223	0.372015	1
ENSG00000119878.6	CRIPT	-0.00393867	4.69916	1	1
ENSG00000222005.9	LINC01118	1.2209	1.62594	0.0568605	1
ENSG00000171150.9	SOCS5	0.116361	5.54627	0.659098	1
ENSG00000239332.6	LINC01119	-0.0291769	1.80467	1	1
ENSG00000228925.1	AC016722.4	0.298915	1.50303	0.728237	1
ENSG00000180398.13	MCFD2	-0.00595579	7.49748	0.978932	1
ENSG00000068724.17	TTC7A	-0.0953416	4.84735	0.713579	1
ENSG00000143933.19	CALM2	-0.20627	8.06009	0.351923	1
ENSG00000236824.2	BCYRN1	-0.221203	7.71998	0.42274	1
ENSG00000095002.15	MSH2	0.0413291	5.80125	0.864959	1
ENSG00000230979.3	AC079250.1	-0.0727831	5.61228	0.792064	1
ENSG00000116062.17	MSH6	-0.0352895	5.42691	0.890351	1
ENSG00000138081.22	FBXO11	0.100717	5.6829	0.706766	1
ENSG00000170802.16	FOXN2	0.854508	2.46226	0.0665593	1
ENSG00000162869.16	PPP1R21	-0.0574223	2.94967	0.889295	1
ENSG00000243244.7	STON1	0.469178	2.78215	0.253551	1
ENSG00000115239.24	ASB3	0.395011	6.2443	0.105792	1
ENSG00000143942.5	CHAC2	0.296298	3.02858	0.387826	1
ENSG00000068912.14	ERLEC1	-0.116225	6.1299	0.585518	1
ENSG00000068878.15	PSME4	-0.13481	6.96477	0.518321	1
ENSG00000170634.13	ACYP2	-0.25137	3.13626	0.451959	1
ENSG00000233266.1	HMGB1P31	1.07787	0.539865	0.137425	1
ENSG00000272156.1	RP11-477N3.1	-0.567689	0.978423	0.445937	1
ENSG00000115306.16	SPTBN1	0.0946419	8.59995	0.622099	1
ENSG00000237887.1	RPL23AP32	-0.433638	2.92303	0.24147	1
ENSG00000214595.12	EML6	1.0477	2.44893	0.00905702	1
ENSG00000115310.18	RTN4	0.0637858	11.0371	0.757741	1
ENSG00000162994.16	CLHC1	0.433358	3.75493	0.15984	1
ENSG00000143947.15	RPS27A	-0.448759	11.895	0.0385608	1
ENSG00000085760.15	MTIF2	-0.0133739	5.49832	0.956758	1
ENSG00000240401.9	AC012358.8	-0.317296	1.26611	0.639461	1
ENSG00000115355.17	CCDC88A	-0.121808	7.88028	0.54904	1
ENSG00000163001.12	CFAP36	-0.0668006	4.92574	0.778055	1
ENSG00000275052.5	PPP4R3B	-0.25686	5.28539	0.36838	1
ENSG00000138035.15	PNPT1	0.311589	4.93073	0.165568	1
ENSG00000115380.20	EFEMP1	-0.452445	9.27907	0.240683	1
ENSG00000028116.18	VRK2	0.128051	2.85073	0.765612	1
ENSG00000115392.12	FANCL	0.211248	4.82508	0.388985	1
ENSG00000119866.22	BCL11A	0.589562	2.53317	0.170026	1
ENSG00000115421.13	PAPOLG	0.33361	3.75632	0.307344	1
ENSG00000162924.15	REL	-0.0591433	4.11823	0.847332	1
ENSG00000162927.14	PUS10	-0.326922	1.93588	0.438605	1
ENSG00000162928.9	PEX13	-0.530562	2.08589	0.277452	1
ENSG00000162929.14	KIAA1841	-0.0582042	4.20007	0.834172	1
ENSG00000212978.6	AC016747.3	0.0815649	4.90395	0.74827	1
ENSG00000173209.23	AHSA2P	-0.509988	4.46078	0.0988242	1
ENSG00000115464.15	USP34	-0.0143791	5.05739	0.958271	1
ENSG00000273302.1	RP11-493E12.2	0.439189	1.00138	0.643881	1
ENSG00000270820.6	USP34-DT	0.0948315	1.50612	0.926603	1
ENSG00000082898.19	XPO1	0.00206343	7.24203	0.993455	1
ENSG00000285857.1	RP11-355B11.3	-0.336454	1.4568	0.585538	1
ENSG00000170264.13	FAM161A	0.261229	3.81557	0.438305	1
ENSG00000115484.15	CCT4	0.223443	4.17243	0.432044	1
ENSG00000173163.10	COMMD1	0.00801134	5.73384	0.97186	1
ENSG00000170340.11	B3GNT2	0.221682	4.92301	0.386656	1
ENSG00000186889.10	TMEM17	0.329812	1.69852	0.506277	1
ENSG00000226622.6	AC092155.4	0.633602	1.28348	0.321193	1
ENSG00000115504.15	EHBP1	0.235391	5.5035	0.393063	1
ENSG00000231609.7	AC009501.4	-0.324961	3.06772	0.454889	1
ENSG00000143951.16	WDPCP	0.243635	4.02661	0.376556	1
ENSG00000014641.21	MDH1	-0.0215057	7.23655	0.915963	1
ENSG00000228305.2	PRELID1P6	0.205262	4.14682	0.453333	1
ENSG00000169764.16	UGP2	0.0741346	6.60516	0.741587	1
ENSG00000143952.20	VPS54	-0.676211	2.58587	0.123697	1
ENSG00000197329.12	PELI1	-0.205087	2.36196	0.61881	1
ENSG00000119862.13	LGALSL	-0.34056	2.56766	0.315784	1
ENSG00000119844.15	AFTPH	0.370855	4.62086	0.124644	1
ENSG00000179833.4	SERTAD2	-0.190045	6.25958	0.412352	1
ENSG00000226756.1	AC007365.3	-0.575134	0.555574	0.436498	1
ENSG00000115902.11	SLC1A4	0.0739305	6.01061	0.794003	1
ENSG00000011523.14	CEP68	0.0567084	4.56399	0.828077	1
ENSG00000138069.18	RAB1A	-0.48391	7.5004	0.229973	1
ENSG00000138071.14	ACTR2	-0.0388046	8.20566	0.84884	1
ENSG00000198369.10	SPRED2	-0.347325	3.81911	0.27617	1
ENSG00000232693.2	AC012370.2	0.739268	0.742842	0.364023	1
ENSG00000143995.20	MEIS1	0.0467163	3.03734	0.906127	1
ENSG00000143971.9	ETAA1	-0.430586	3.44762	0.231141	1
ENSG00000197223.12	C1D	-0.140038	2.64383	0.704144	1
ENSG00000243667.7	WDR92	0.287234	5.80464	0.190674	1
ENSG00000115946.8	PNO1	-0.380999	5.02186	0.207923	1
ENSG00000221823.11	PPP3R1	-0.140546	7.26569	0.473069	1
ENSG00000119865.9	CNRIP1	-0.0110033	5.98001	0.968144	1
ENSG00000115956.10	PLEK	0.0914283	5.96963	0.714968	1
ENSG00000204923.4	FBXO48	-0.992111	1.79079	0.0543711	1
ENSG00000169621.10	APLF	0.276428	4.20532	0.324119	1
ENSG00000163219.12	ARHGAP25	-0.0570023	2.10992	0.95443	1
ENSG00000169604.21	ANTXR1	-0.480057	6.14444	0.112304	1
ENSG00000199460.2	RNU6-1216P	-0.0439727	1.98581	0.959099	1
ENSG00000198380.13	GFPT1	-0.0698528	6.15225	0.753411	1
ENSG00000169599.13	NFU1	-0.295958	5.15835	0.543385	1
ENSG00000115977.21	AAK1	0.0734167	7.08882	0.742028	1
ENSG00000196975.16	ANXA4	-0.357065	5.03439	0.440539	1
ENSG00000087338.5	GMCL1	-0.115882	5.56583	0.626258	1
ENSG00000124380.11	SNRNP27	0.109451	6.1055	0.649061	1
ENSG00000059728.11	MXD1	-0.17525	2.36457	0.691484	1
ENSG00000179818.15	PCBP1-AS1	0.747664	4.28936	0.00601758	1
ENSG00000231327.1	LINC01816	0.726311	1.22809	0.142483	1
ENSG00000115998.8	C2orf42	0.137725	2.04761	0.834382	1
ENSG00000116001.17	TIA1	0.11201	5.12934	0.622727	1
ENSG00000116005.12	PCYOX1	-0.138345	7.44161	0.55449	1
ENSG00000143977.14	SNRPG	-0.5812	7.55071	0.308312	1
ENSG00000035141.8	FAM136A	-0.290406	5.21795	0.199961	1
ENSG00000144043.12	TEX261	-0.103503	6.59898	0.604573	1
ENSG00000124357.13	NAGK	-0.444879	5.61621	0.0748207	1
ENSG00000124370.11	MCEE	-0.259423	1.56118	0.648129	1
ENSG00000288065.1	RP11-467P9.2	-0.778365	2.72774	0.0271856	1
ENSG00000124383.9	MPHOSPH10	0.0617599	5.73155	0.7639	1
ENSG00000124374.9	PAIP2B	-0.425229	1.01944	0.476974	1
ENSG00000075292.19	ZNF638	0.0106917	5.51652	0.966967	1
ENSG00000135636.15	DYSF	0.78357	4.20358	0.00411562	1
ENSG00000233971.1	RPS20P10	0.210815	0.57612	0.782234	1
ENSG00000003137.9	CYP26B1	0.523935	3.36005	0.249949	1
ENSG00000144036.16	EXOC6B	0.159026	5.20536	0.48458	1
ENSG00000116096.6	SPR	0.188977	3.64369	0.597955	1
ENSG00000144040.13	SFXN5	-0.006222	3.39138	1	1
ENSG00000135631.17	RAB11FIP5	0.107647	6.97595	0.64127	1
ENSG00000135632.12	SMYD5	0.167691	3.20733	0.661607	1
ENSG00000135617.4	PRADC1	0.300242	4.15628	0.241746	1
ENSG00000135624.16	CCT7	0.127306	7.66171	0.560463	1
ENSG00000163013.12	FBXO41	0.287594	1.13554	0.654134	1
ENSG00000135625.8	EGR4	-0.60377	0.45587	0.460928	1
ENSG00000116127.20	ALMS1	0.114237	4.51579	0.63179	1
ENSG00000144034.16	TPRKB	-0.411618	5.11997	0.111399	1
ENSG00000144048.10	DUSP11	-0.203272	2.68815	0.648289	1
ENSG00000124356.17	STAMBP	-0.146624	5.10646	0.61975	1
ENSG00000114956.20	DGUOK	-0.20896	5.9236	0.308744	1
ENSG00000187605.16	TET3	-0.0182624	2.01756	1	1
ENSG00000163170.12	BOLA3	0.103791	2.04233	0.855013	1
ENSG00000225439.3	BOLA3-AS1	0.129927	3.12541	0.732577	1
ENSG00000114978.18	MOB1A	-0.113074	5.01691	0.662645	1
ENSG00000065911.13	MTHFD2	-0.155258	6.34572	0.562867	1
ENSG00000204843.13	DCTN1	0.223671	6.72296	0.280524	1
ENSG00000284308.2	C2orf81	-0.708324	1.5066	0.135397	1
ENSG00000286623.1	RP11-523H20.6	0.195906	1.07127	0.83673	1
ENSG00000005448.17	WDR54	0.0755909	5.36536	0.779839	1
ENSG00000114993.17	RTKN	0.172881	4.10684	0.539849	1
ENSG00000115274.15	INO80B	1.61621	2.45512	0.00211999	1
ENSG00000115275.14	MOGS	-0.321863	4.14396	0.316561	1
ENSG00000135637.14	CCDC142	0.371535	4.36672	0.173095	1
ENSG00000115282.21	TTC31	0.120791	4.2342	0.664104	1
ENSG00000179528.16	LBX2	0.0666425	0.625305	1	1
ENSG00000257702.3	LBX2-AS1	-0.136628	1.12589	0.912883	1
ENSG00000115289.14	PCGF1	0.385975	2.23987	0.443688	1
ENSG00000115307.17	AUP1	0.109649	6.58379	0.647707	1
ENSG00000115318.12	LOXL3	0.174308	3.30008	0.706776	1
ENSG00000115325.14	DOK1	-0.468259	6.65167	0.176198	1
ENSG00000135622.13	SEMA4F	0.0588945	3.21352	0.877318	1
ENSG00000272711.1	HK2-DT	0.0847044	1.18689	0.934057	1
ENSG00000159399.10	HK2	-0.645546	2.36798	0.350703	1
ENSG00000204792.2	LINC01291	0.640046	1.23881	0.519734	1
ENSG00000115350.12	POLE4	0.0355945	5.78881	0.873272	1
ENSG00000115363.14	EVA1A	-0.0312263	3.04702	0.976093	1
ENSG00000115364.14	MRPL19	-0.595344	4.09376	0.0615623	1
ENSG00000005436.14	GCFC2	-0.0895987	3.99322	0.776562	1
ENSG00000237077.1	RPL38P2	0.0876961	4.63551	0.782849	1
ENSG00000163541.12	SUCLG1	-0.132064	6.5165	0.499386	1
ENSG00000186854.11	TRABD2A	0.803409	5.02615	0.0655439	1
ENSG00000034510.6	TMSB10	-0.831691	6.36956	0.18053	1
ENSG00000176407.18	KCMF1	-0.10693	5.9824	0.617107	1
ENSG00000152284.5	TCF7L1	0.0741732	4.65806	0.828329	1
ENSG00000152291.14	TGOLN2	-0.0338281	9.1497	0.870931	1
ENSG00000042445.14	RETSAT	-0.0679951	6.94308	0.763202	1
ENSG00000115459.18	ELMOD3	-0.138881	3.43462	0.732911	1
ENSG00000042493.16	CAPG	-0.036951	7.58033	0.909207	1
ENSG00000286532.1	PARTICL	0.132304	1.39389	0.930979	1
ENSG00000168906.13	MAT2A	-0.0634044	2.58297	0.925028	1
ENSG00000115486.12	GGCX	-0.168016	4.9258	0.518189	1
ENSG00000118640.11	VAMP8	0.795738	2.75225	0.245085	1
ENSG00000168899.5	VAMP5	-0.157783	4.5894	0.513131	1
ENSG00000168894.10	RNF181	0.0208343	6.92975	0.927507	1
ENSG00000168890.14	TMEM150A	-0.507333	1.56986	0.391659	1
ENSG00000168883.20	USP39	-0.0390253	5.12646	0.873918	1
ENSG00000168887.11	C2orf68	0.183234	5.36791	0.420291	1
ENSG00000168874.13	ATOH8	0.545835	6.85012	0.12071	1
ENSG00000115525.18	ST3GAL5	0.451601	3.58721	0.132476	1
ENSG00000068654.17	POLR1A	0.00433487	4.87081	1	1
ENSG00000132300.19	PTCD3	0.1738	6.55936	0.416622	1
ENSG00000132305.21	IMMT	0.00372066	6.49966	0.99097	1
ENSG00000200241.1	Y_RNA	-0.644938	1.71488	0.29777	1
ENSG00000132313.15	MRPL35	-0.0464726	5.16823	0.837232	1
ENSG00000068615.19	REEP1	0.379098	4.68229	0.233603	1
ENSG00000115548.17	KDM3A	-0.104786	3.56376	0.793773	1
ENSG00000115561.16	CHMP3	0.161483	8.38884	0.466095	1
ENSG00000228363.2	AC015971.2	0.617594	0.8349	0.381269	1
ENSG00000239305.7	RNF103	-0.496806	3.05525	0.336758	1
ENSG00000153561.13	RMND5A	-0.253839	3.94037	0.51872	1
ENSG00000222041.11	CYTOR	0.249268	7.69488	0.304243	1
ENSG00000225933.1	RPS14P5	-0.5609	1.96343	0.35105	1
ENSG00000222724.1	RNU2-63P	0.121408	1.00354	0.916856	1
ENSG00000172086.9	KRCC1	-0.0223094	5.35125	0.933925	1
ENSG00000115593.15	SMYD1	0.241608	4.0725	0.380678	1
ENSG00000144115.18	THNSL2	-0.21418	2.85778	0.615408	1
ENSG00000172071.15	EIF2AK3	0.0846926	3.76487	0.778609	1
ENSG00000234028.3	EIF2AK3-DT	-0.112909	1.30854	0.915775	1
ENSG00000153574.9	RPIA	0.327972	4.98946	0.24665	1
ENSG00000283196.2	LSP1P5	0.122699	2.86039	0.780446	1
ENSG00000143429.10	LSP1P4	-0.1626	1.65285	0.851866	1
ENSG00000286156.1	BMS1P23	-0.178237	2.22944	0.720614	1
ENSG00000144029.12	MRPS5	0.0316362	6.7971	0.887267	1
ENSG00000144026.12	ZNF514	0.17433	3.55021	0.587143	1
ENSG00000275111.5	ZNF2	-0.197277	2.71132	0.594061	1
ENSG00000115041.13	KCNIP3	0.301102	1.22009	0.588963	1
ENSG00000115042.10	FAHD2A	0.786016	3.23228	0.0209896	1
ENSG00000232931.6	LINC00342	0.202829	7.0074	0.400013	1
ENSG00000174501.14	ANKRD36C	0.105692	7.57685	0.597891	1
ENSG00000186281.12	GPAT2	-0.334604	3.13753	0.708319	1
ENSG00000158050.5	DUSP2	-0.307679	2.43454	0.603111	1
ENSG00000084090.14	STARD7	-0.00700214	7.40496	0.973038	1
ENSG00000204685.7	STARD7-AS1	0.131174	2.45167	0.754526	1
ENSG00000135956.9	TMEM127	0.101056	6.31175	0.64431	1
ENSG00000144021.3	CIAO1	-0.0420531	6.64984	0.834482	1
ENSG00000144028.15	SNRNP200	-0.0471894	8.00568	0.817851	1
ENSG00000198885.10	ITPRIPL1	0.354869	3.63382	0.254857	1
ENSG00000121152.10	NCAPH	-0.193045	4.65385	0.41124	1
ENSG00000196843.17	ARID5A	0.16454	4.13259	0.643616	1
ENSG00000114982.19	KANSL3	0.158114	7.1219	0.414959	1
ENSG00000114988.12	LMAN2L	0.076075	4.63654	0.794078	1
ENSG00000158158.12	CNNM4	-0.587587	2.347	0.185214	1
ENSG00000168763.16	CNNM3	0.151519	3.64072	0.620049	1
ENSG00000213337.9	ANKRD39	-0.425871	4.12631	0.106107	1
ENSG00000168758.11	SEMA4C	-0.0673733	3.76261	0.819055	1
ENSG00000144199.12	FAHD2B	0.45475	1.3115	0.479412	1
ENSG00000135976.20	ANKRD36	0.0253844	5.11776	0.941961	1
ENSG00000230606.11	AC159540.1	0.556363	1.41594	0.394146	1
ENSG00000196912.12	ANKRD36B	-0.551614	3.94748	0.149893	1
ENSG00000235833.1	AC159540.14	-0.541084	0.46466	0.549632	1
ENSG00000135940.7	COX5B	-0.0229232	7.77494	0.906389	1
ENSG00000115073.8	ACTR1B	-0.0220058	5.94893	0.932711	1
ENSG00000228486.10	C2orf92	0.051088	0.938722	1	1
ENSG00000075568.17	TMEM131	-0.310664	5.21174	0.2104	1
ENSG00000040933.16	INPP4A	0.0382496	3.30096	0.911222	1
ENSG00000183513.9	COA5	0.142288	4.66325	0.587175	1
ENSG00000115446.12	UNC50	-0.471756	3.61996	0.303619	1
ENSG00000135951.16	TSGA10	0.652392	2.5395	0.170182	1
ENSG00000144182.17	LIPT1	0.420565	1.69728	0.419309	1
ENSG00000158411.11	MITD1	-0.0366377	4.55381	0.905408	1
ENSG00000185414.20	MRPL30	-0.34125	5.99733	0.101744	1
ENSG00000115514.12	TXNDC9	0.104912	4.34002	0.689684	1
ENSG00000158417.11	EIF5B	0.00961318	9.66286	0.961055	1
ENSG00000135945.10	REV1	0.0617093	4.14752	0.878211	1
ENSG00000144218.21	AFF3	-0.190377	4.17253	0.661839	1
ENSG00000115526.11	CHST10	0.425935	2.40979	0.451494	1
ENSG00000115539.14	PDCL3	0.212806	3.31854	0.594037	1
ENSG00000170485.17	NPAS2	0.715324	2.99669	0.0640769	1
ENSG00000071082.11	RPL31	-0.238093	10.8216	0.276041	1
ENSG00000204634.13	TBC1D8	0.213779	2.72422	0.57657	1
ENSG00000158435.8	CNOT11	0.027498	6.40514	0.909277	1
ENSG00000163162.9	RNF149	-0.133858	4.67155	0.604796	1
ENSG00000212283.1	SNORD89	-0.334451	1.06438	0.692242	1
ENSG00000175874.10	CREG2	-0.196047	1.24208	0.88413	1
ENSG00000196460.14	RFX8	-0.3747	3.30016	0.379858	1
ENSG00000071054.16	MAP4K4	0.0629966	8.88166	0.765306	1
ENSG00000115590.14	IL1R2	-0.926653	0.728382	0.170751	1
ENSG00000115594.12	IL1R1	-0.387248	6.49703	0.359506	1
ENSG00000115602.17	IL1RL1	-0.91189	1.4133	0.154725	1
ENSG00000115604.12	IL18R1	0.835529	0.608194	0.208885	1
ENSG00000135953.11	MFSD9	-0.29353	2.32243	0.444931	1
ENSG00000170417.16	TMEM182	0.358641	3.92629	0.259707	1
ENSG00000235597.2	LINC01102	0.956963	0.497868	0.327051	1
ENSG00000135972.9	MRPS9	-0.314008	5.00834	0.464407	1
ENSG00000272861.1	RP11-332H14.1	-0.853894	1.2411	0.132243	1
ENSG00000135966.13	TGFBRAP1	0.043404	4.1458	0.892482	1
ENSG00000272994.1	C2orf49-DT	0.147199	2.45071	0.780439	1
ENSG00000135974.10	C2orf49	-0.035439	3.98457	0.92199	1
[truncated: 14,454 more rows]
