# Supplementary material for: Osmolarity‐Induced Altered Intracellular Molecular Crowding Drives Osteoarthritis Pathology
Source: Adv Sci (Weinh). 2024 Jan 11;11(11):2306722. doi: 10.1002/advs.202306722 (PMC10953583; doi:10.1002/advs.202306722)
Supplement: Supplementary file 6 — Supporting Data 5 [file ADVS-11-2306722-s004.xlsx]

## Sheet: Healthy hPCs-All genes
GeneID	GeneName	logFC	logCPM_2	Pvalue_2	FDR_2
ENSG00000203565.3	RP13-259N13.2	3.1473	1.95716	7.70528e-09	5.85409e-05
ENSG00000233639.7	PANTR1	0.237601	0.864345	0.785138	1
ENSG00000152578.13	GRIA4	0.124114	2.49176	0.808061	1
ENSG00000286787.1	RP4-545L17.11	.	.	.	.		Fold change in healthy hPCs exposed to 400 mOsm compared to OA hPCs exposed to 330 mOsm
ENSG00000228463.10	AP006222.1	.	.	.	.
ENSG00000225972.1	MTND1P23	0.0728564	12.0402	0.775659	1
ENSG00000225630.1	MTND2P28	0.21466	6.17199	0.419908	1
ENSG00000237973.1	MTCO1P12	0.182574	11.1065	0.496562	1
ENSG00000229344.1	MTCO2P12	0.0726044	4.96357	0.803879	1
ENSG00000240409.1	MTATP8P1	-0.291662	2.60287	0.64065	1
ENSG00000248527.1	MTATP6P1	-4.56146	11.1831	0.00143052	1
ENSG00000198744.5	MTCO3P12	1.71661	0.13148	0.0682109	1
ENSG00000237491.10	LINC01409	-0.327568	0.720874	0.698634	1
ENSG00000230092.7	RP11-206L10.8	-0.595968	1.02658	0.243464	1
ENSG00000228794.10	LINC01128	-0.256599	3.55961	0.359372	1
ENSG00000225880.5	LINC00115	-0.497721	1.96826	0.256646	1
ENSG00000223764.2	LINC02593	0.0953118	1.07059	0.931911	1
ENSG00000188976.11	NOC2L	0.0776345	3.74929	0.806585	1
ENSG00000187961.14	KLHL17	0.411712	3.18152	0.331961	1
ENSG00000187583.11	PLEKHN1	0.523317	2.52048	0.16803	1
ENSG00000272512.1	RP11-54O7.17	-0.020811	2.33238	1	1
ENSG00000188290.11	HES4	0.0047839	1.98079	1	1
ENSG00000187608.10	ISG15	1.24573	4.39026	0.0366329	1
ENSG00000188157.15	AGRN	-0.995543	1.32137	0.0715905	1
ENSG00000217801.10	RP11-465B22.3	-0.176212	1.9715	0.703147	1
ENSG00000131591.18	C1orf159	-1.176	1.97018	0.0618966	1
ENSG00000285812.1	RP11-465B22.9	-0.0180696	2.07603	1	1
ENSG00000078808.19	SDF4	-0.122343	6.53953	0.549011	1
ENSG00000176022.7	B3GALT6	0.00834091	5.62059	0.969787	1
ENSG00000160087.21	UBE2J2	-0.0123245	5.82997	0.969266	1
ENSG00000162572.21	SCNN1D	0.440278	1.59829	0.408911	1
ENSG00000131584.19	ACAP3	0.158362	3.34473	0.634851	1
ENSG00000127054.21	INTS11	-0.0810463	3.43488	0.863307	1
ENSG00000240731.1	RP5-890O3.9	.	.	.	.
ENSG00000224051.7	CPTP	-0.1038	3.67982	0.783907	1
ENSG00000107404.20	DVL1	-0.0646458	3.29301	0.850548	1
ENSG00000162576.17	MXRA8	-0.0240541	9.38	0.92919	1
ENSG00000175756.13	AURKAIP1	-0.0656317	6.42801	0.765203	1
ENSG00000221978.12	CCNL2	0.0758167	6.98771	0.73491	1
ENSG00000242485.6	MRPL20	-0.201303	2.42954	0.750048	1
ENSG00000272455.1	MRPL20-DT	0.368321	0.906684	0.617775	1
ENSG00000235098.9	ANKRD65	-0.195037	2.40649	0.756851	1
ENSG00000179403.12	VWA1	-0.219427	0.436794	0.88501	1
ENSG00000215915.10	ATAD3C	-0.988088	0.978601	0.216908	1
ENSG00000160072.20	ATAD3B	0.984271	2.04655	0.0562137	1
ENSG00000197785.14	ATAD3A	0.169958	4.52099	0.628252	1
ENSG00000205090.9	TMEM240	0.326315	1.25925	0.495177	1
ENSG00000160075.12	SSU72	0.0923569	6.4346	0.651922	1
ENSG00000215014.5	RP5-832C2.5	0.683619	1.47686	0.145739	1
ENSG00000228594.4	FNDC10	0.519385	2.01275	0.313093	1
ENSG00000272106.1	RP11-345P4.9	-0.402431	1.84281	0.494139	1
ENSG00000197530.13	MIB2	0.47657	2.17126	0.195165	1
ENSG00000248333.9	CDK11B	0.132203	5.91216	0.523304	1
ENSG00000189339.12	SLC35E2B	0.239154	5.40916	0.298138	1
ENSG00000215790.8	SLC35E2A	-0.207299	1.38616	0.840364	1
ENSG00000008130.15	NADK	-0.0208499	2.86845	1	1
ENSG00000078369.18	GNB1	-0.0573499	8.41736	0.767591	1
ENSG00000162585.17	FAAP20	0.170072	3.88324	0.588519	1
ENSG00000157933.10	SKI	-0.0976014	6.96434	0.62101	1
ENSG00000287356.1	RP11-181G12.8	.	.	.	.
ENSG00000116151.14	MORN1	0.0404217	1.5467	1	1
ENSG00000269896.2	RP4-740C4.5	0.392202	1.25545	0.494733	1
ENSG00000157916.20	RER1	-0.27116	5.93512	0.312802	1
ENSG00000157881.16	PANK4	-0.643003	1.95172	0.205377	1
ENSG00000272449.2	RP3-395M20.12	-0.589048	1.20023	0.377589	1
ENSG00000157873.18	TNFRSF14	0.180878	3.28935	0.632326	1
ENSG00000157870.17	PRXL2B	-0.389059	5.42722	0.15494	1
ENSG00000177133.12	PRDM16-DT	.	.	.	.
ENSG00000142611.17	PRDM16	-0.311893	3.70363	0.547607	1
ENSG00000279839.1	RP11-193J6.1	.	.	.	.
ENSG00000162591.16	MEGF6	-0.08141	5.3966	0.833154	1
ENSG00000158109.15	TPRG1L	0.148338	6.61627	0.591324	1
ENSG00000116213.16	WRAP73	0.381055	1.15975	0.553872	1
ENSG00000227372.12	TP73-AS1	-0.144482	2.34338	0.754494	1
ENSG00000235169.11	SMIM1	#VALUE!	.	.	.
ENSG00000130764.10	LRRC47	0.189613	7.59724	0.501417	1
ENSG00000116198.14	CEP104	0.0797491	5.43761	0.717952	1
ENSG00000169598.17	DFFB	0.013902	1.02824	1	1
ENSG00000198912.12	C1orf174	-0.684648	2.10732	0.448382	1
ENSG00000131697.18	NPHP4	0.283267	2.20261	0.590843	1
ENSG00000069424.15	KCNAB2	0.127093	2.88635	0.768108	1
ENSG00000116254.18	CHD5	-0.192019	0.727279	0.891808	1
ENSG00000116251.11	RPL22	-0.117882	7.08147	0.652407	1
ENSG00000158286.13	RNF207	-0.56933	0.692007	0.452621	1
ENSG00000116237.16	ICMT	-0.077635	6.03204	0.724281	1
ENSG00000158292.7	GPR153	0.0678883	4.45004	0.836578	1
ENSG00000097021.20	ACOT7	0.00356157	5.66194	1	1
ENSG00000171680.23	PLEKHG5	0.762606	2.6355	0.0543432	1
ENSG00000162408.11	NOL9	-0.0947726	5.77608	0.665448	1
ENSG00000204859.13	ZBTB48	1.18763	0.811901	0.0474508	1
ENSG00000162413.16	KLHL21	0.0494908	5.00063	0.841344	1
ENSG00000116273.6	PHF13	-0.0766227	4.81277	0.743299	1
ENSG00000041988.15	THAP3	0.0599267	3.76448	0.871396	1
ENSG00000007923.16	DNAJC11	-0.577768	1.45781	0.443584	1
ENSG00000237436.1	CAMTA1-DT	-0.0425265	1.05692	1	1
ENSG00000171735.19	CAMTA1	-0.272921	4.70008	0.25622	1
ENSG00000049245.13	VAMP3	-0.010015	6.8401	0.971831	1
ENSG00000049246.15	PER3	0.0750597	2.92037	0.871275	1
ENSG00000049249.9	TNFRSF9	0.731831	1.20985	0.217061	1
ENSG00000116288.13	PARK7	0.0380227	8.85637	0.855083	1
ENSG00000284747.1	CTA-215D11.6	.	.	.	.
ENSG00000116285.13	ERRFI1	-0.117008	5.12713	0.699452	1
ENSG00000142599.19	RERE	0.0601123	6.67895	0.815362	1
ENSG00000221083.1	ENSG10010135148.1	-0.387203	1.15879	0.71745	1
ENSG00000074800.16	ENO1	0.0200773	10.7589	0.925299	1
ENSG00000180758.12	GPR157	0.444673	1.46291	0.484231	1
ENSG00000228526.7	MIR34AHG	0.645666	2.62652	0.256635	1
ENSG00000234546.4	LNCTAM34A	0.369	1.7937	0.471433	1
ENSG00000049239.13	H6PD	-0.096186	5.47223	0.694172	1
ENSG00000171621.14	SPSB1	-0.198408	3.89427	0.447232	1
ENSG00000284693.1	LINC02606	0.0280931	2.52597	1	1
ENSG00000171612.7	SLC25A33	-0.0204921	2.83246	0.969527	1
ENSG00000188807.13	TMEM201	0.317869	5.19157	0.343101	1
ENSG00000171608.16	PIK3CD	-0.599662	3.84407	0.0331961	1
ENSG00000231789.2	PIK3CD-AS2	0.240397	1.42489	0.63624	1
ENSG00000171603.18	CLSTN1	-0.164717	5.56999	0.478553	1
ENSG00000178585.15	CTNNBIP1	-0.39678	3.76244	0.26499	1
ENSG00000162441.12	LZIC	-0.0503799	5.26338	0.839123	1
ENSG00000173614.14	NMNAT1	-0.0268074	3.74383	0.921467	1
ENSG00000130939.20	UBE4B	0.149643	5.18648	0.519217	1
ENSG00000054523.19	KIF1B	0.204233	6.26786	0.399105	1
ENSG00000199562.1	RNU6-37P	0.808481	1.57238	0.212357	1
ENSG00000284735.1	RP4-736L20.4	0.784946	2.51875	0.0287487	1
ENSG00000284642.1	RP4-736L20.5	0.441062	0.877857	0.631676	1
ENSG00000142657.21	PGD	0.145066	5.61804	0.586768	1
ENSG00000175279.22	CENPS	-0.199714	4.24781	0.581658	1
ENSG00000160049.12	DFFA	0.0760621	6.29245	0.74669	1
ENSG00000142655.13	PEX14	-0.00511732	4.50176	1	1
ENSG00000130940.15	CASZ1	0.130208	2.86735	0.744137	1
ENSG00000120948.19	TARDBP	-0.329045	5.95775	0.411713	1
ENSG00000116649.10	SRM	0.146126	9.21757	0.658073	1
ENSG00000171824.14	EXOSC10	-0.419772	4.38488	0.224275	1
ENSG00000198793.13	MTOR	-0.233634	5.70726	0.275379	1
ENSG00000171819.5	ANGPTL7	0.205211	0.397813	1	1
ENSG00000120942.14	UBIAD1	0.0450803	4.77166	0.866736	1
ENSG00000116661.11	FBXO2	1.50056	1.88858	0.00939265	1
ENSG00000132879.14	FBXO44	0.196497	2.82772	0.728241	1
ENSG00000116670.15	MAD2L2	0.0532585	4.6499	0.868902	1
ENSG00000162490.7	DRAXIN	.	.	.	.
ENSG00000177674.16	AGTRAP	0.162556	3.90804	0.666377	1
ENSG00000177000.13	MTHFR	-0.00625119	4.78869	0.987377	1
ENSG00000011021.23	CLCN6	0.0400869	3.25615	0.963502	1
ENSG00000116685.16	KIAA2013	0.047441	5.23658	0.897181	1
ENSG00000083444.17	PLOD1	-0.00466973	6.53967	0.991219	1
ENSG00000116688.18	MFN2	-0.061975	6.03211	0.774747	1
ENSG00000116691.11	MIIP	-0.155598	2.83345	0.728881	1
ENSG00000028137.19	TNFRSF1B	-0.271081	3.93987	0.48339	1
ENSG00000048707.15	VPS13D	-0.142338	4.91793	0.693246	1
ENSG00000162496.9	DHRS3	0.32422	4.27037	0.557201	1
ENSG00000162493.17	PDPN	0.0221604	5.71763	0.959876	1
ENSG00000116731.22	PRDM2	0.145374	4.59295	0.549261	1
ENSG00000189337.17	KAZN	0.122065	5.52831	0.69292	1
ENSG00000171729.14	TMEM51	0.268483	3.64068	0.498337	1
ENSG00000142621.20	FHAD1	0.709722	0.985714	0.255193	1
ENSG00000142634.13	EFHD2	-0.229721	5.06247	0.457214	1
ENSG00000132906.18	CASP9	-0.527989	0.693075	0.473139	1
ENSG00000116138.13	DNAJC16	0.0509154	4.20755	0.856733	1
ENSG00000116771.6	AGMAT	-0.232227	0.655581	0.906867	1
ENSG00000197312.12	DDI2	0.0358418	5.85126	0.881211	1
ENSG00000116786.13	PLEKHM2	0.0526667	4.47083	0.849956	1
ENSG00000237938.5	RP11-288I21.1	.	.	.	.
ENSG00000162458.13	FBLIM1	0.0909469	5.87403	0.795113	1
ENSG00000233954.6	UQCRHL	0.0410725	3.14598	0.892283	1
ENSG00000179743.4	FLJ37453	0.0575233	3.59027	0.896608	1
ENSG00000065526.12	SPEN	-0.0931465	5.95618	0.648213	1
ENSG00000116809.12	ZBTB17	-0.131401	3.18719	0.734273	1
ENSG00000173641.18	HSPB7	-0.227794	2.77683	0.540758	1
ENSG00000142627.13	EPHA2	0.0736601	1.76306	0.948199	1
ENSG00000288398.1	RP4-733M16.8	-0.140664	3.63462	0.662955	1
ENSG00000132881.12	CPLANE2	0.572939	0.712605	0.486617	1
ENSG00000037637.11	FBXO42	0.499497	3.62494	0.0918306	1
ENSG00000055070.17	SZRD1	-0.109734	5.13382	0.636121	1
ENSG00000157191.20	NECAP2	-0.363705	3.93014	0.423661	1
ENSG00000219481.10	NBPF1	-0.305969	4.93297	0.563359	1
ENSG00000215908.10	CROCCP2	0.26012	4.25946	0.306292	1
ENSG00000058453.17	CROCC	0.167071	3.54539	0.603444	1
ENSG00000238142.2	RP11-108M9.4	-0.187765	1.16066	0.886636	1
ENSG00000159363.19	ATP13A2	-0.824228	2.48278	0.0405888	1
ENSG00000117118.10	SDHB	-0.386223	5.43739	0.417699	1
ENSG00000117115.13	PADI2	-0.113916	2.89798	0.782882	1
ENSG00000179051.14	RCC2	0.502454	1.51595	0.315385	1
ENSG00000074964.17	ARHGEF10L	0.0638193	5.96491	0.779143	1
ENSG00000179023.9	KLHDC7A	.	.	.	.
ENSG00000009709.12	PAX7	0.107182	2.24131	0.818152	1
ENSG00000159423.17	ALDH4A1	-0.115111	4.98057	0.667526	1
ENSG00000169991.11	IFFO2	0.0742878	4.53236	0.79884	1
ENSG00000127481.15	UBR4	0.162432	5.87213	0.474546	1
ENSG00000127463.15	EMC1	-0.0791451	5.36864	0.745263	1
ENSG00000053372.5	MRTO4	-0.177245	6.59647	0.379712	1
ENSG00000211454.15	AKR7L	-0.60645	0.772839	0.317364	1
ENSG00000053371.13	AKR7A2	0.0807491	6.55491	0.696206	1
ENSG00000200403.1	RNU6-1099P	0.686943	0.846212	0.293609	1
ENSG00000040487.13	SLC66A1	0.0891801	2.62947	0.875133	1
ENSG00000077549.19	CAPZB	-0.426224	7.36265	0.201148	1
ENSG00000173436.15	MICOS10	-0.0111952	5.4828	0.962579	1
ENSG00000158747.15	NBL1	-0.112962	6.48493	0.727134	1
ENSG00000226396.1	RP5-1056L3.3	3.29659	5.71721	0.00414355	1
ENSG00000162542.14	TMCO4	0.423228	3.74641	0.16456	1
ENSG00000169914.6	OTUD3	0.183729	2.58167	0.634592	1
ENSG00000188257.12	PLA2G2A	0.345682	4.09877	0.497442	1
ENSG00000162545.6	CAMK2N1	0.11124	4.74809	0.699508	1
ENSG00000090432.7	MUL1	0.266742	4.35896	0.345298	1
ENSG00000183114.8	FAM43B	0.122876	2.25196	0.829372	1
ENSG00000158825.6	CDA	-0.109051	4.56437	0.827759	1
ENSG00000117242.7	PINK1-AS	-0.187044	2.52036	0.602883	1
ENSG00000189410.12	SH2D5	-0.478407	1.29101	0.437679	1
ENSG00000127483.19	HP1BP3	-0.152433	5.94512	0.597642	1
ENSG00000075151.23	EIF4G3	0.0469935	6.00329	0.824723	1
ENSG00000117298.16	ECE1	0.166914	5.97323	0.466101	1
ENSG00000162551.14	ALPL	0.783767	1.80564	0.506164	1
ENSG00000090686.16	USP48	0.132069	8.28049	0.537059	1
ENSG00000142798.20	HSPG2	0.359466	2.68325	0.396082	1
ENSG00000070831.17	CDC42	-0.31902	7.38738	0.338111	1
ENSG00000184677.18	ZBTB40	-0.103854	3.83204	0.703431	1
ENSG00000133216.17	EPHB2	0.176915	2.26216	0.661908	1
ENSG00000004487.17	KDM1A	-0.115862	3.65116	0.730053	1
ENSG00000169641.13	LUZP1	0.0856557	6.79504	0.684348	1
ENSG00000261326.4	LINC01355	0.383719	1.57672	0.641298	1
ENSG00000125944.21	HNRNPR	0.0258961	7.43714	0.894286	1
ENSG00000125945.15	ZNF436	0.0290818	1.9009	0.951489	1
ENSG00000249087.7	ZNF436-AS1	-0.0595346	2.48395	0.917359	1
ENSG00000204219.11	TCEA3	0.157234	4.81078	0.572277	1
ENSG00000088280.19	ASAP3	-0.283284	4.45957	0.322699	1
ENSG00000007968.7	E2F2	-0.151222	3.12004	0.64928	1
ENSG00000117318.9	ID3	-0.185672	8.03875	0.541382	1
ENSG00000142676.14	RPL11	-0.145149	9.77016	0.489969	1
ENSG00000236810.6	ELOA-AS1	0.314151	1.24089	0.622593	1
ENSG00000011007.12	ELOA	0.0969308	5.07342	0.725439	1
ENSG00000057757.10	PITHD1	-0.0344241	5.53025	0.893731	1
ENSG00000011009.11	LYPLA2	-0.00890443	4.48548	0.98631	1
ENSG00000117308.15	GALE	0.168382	4.34329	0.541826	1
ENSG00000117305.15	HMGCL	-0.0920855	4.01292	0.772107	1
ENSG00000179163.12	FUCA1	-0.303184	4.18056	0.532068	1
ENSG00000189266.13	PNRC2	0.0292589	4.5164	0.924524	1
ENSG00000188529.15	SRSF10	0.0103928	7.6424	0.963857	1
ENSG00000142661.19	MYOM3	-0.0406537	2.38944	0.91231	1
ENSG00000001460.18	STPG1	0.467918	2.14321	0.307966	1
ENSG00000001461.17	NIPAL3	0.208199	5.93961	0.432177	1
ENSG00000117602.13	RCAN3	-0.299142	3.6529	0.281587	1
ENSG00000133226.17	SRRM1	-0.051461	8.45139	0.794574	1
ENSG00000169504.15	CLIC4	-0.355062	6.93708	0.246705	1
ENSG00000020633.19	RUNX3	0.49318	2.9635	0.139435	1
ENSG00000117614.10	SYF2	-0.0271291	6.741	0.899149	1
ENSG00000117616.18	RSRP1	-0.158999	6.07006	0.685017	1
ENSG00000187010.21	RHD	1.09306	0.848955	0.0605523	1
ENSG00000183726.11	TMEM50A	-0.37678	4.91785	0.414218	1
ENSG00000204178.11	MACO1	-0.354038	5.41165	0.138999	1
ENSG00000157978.12	LDLRAP1	-0.0419142	5.58307	0.856289	1
ENSG00000117643.15	MAN1C1	-0.419835	3.89988	0.186377	1
ENSG00000162430.18	SELENON	-0.113428	3.90805	0.744379	1
ENSG00000228172.5	RP1-317E23.3	-1.33185	0.75351	0.0731256	1
ENSG00000117640.18	MTFR1L	0.0096483	5.15873	0.978353	1
ENSG00000127423.11	AUNIP	-0.243571	3.65794	0.459533	1
ENSG00000182749.6	PAQR7	0.22224	3.188	0.519027	1
ENSG00000117632.23	STMN1	-0.0647874	10.0758	0.745204	1
ENSG00000158006.14	PAFAH2	0.0561164	5.29396	0.803471	1
ENSG00000158008.10	EXTL1	0.683131	1.09447	0.375356	1
ENSG00000158022.7	TRIM63	0.0183317	3.81976	0.960991	1
ENSG00000175087.10	PDIK1L	-0.656239	1.86202	0.153721	1
ENSG00000130695.16	CEP85	-0.021783	3.28835	1	1
ENSG00000142669.15	SH3BGRL3	0.173199	2.65903	0.724285	1
ENSG00000158062.20	UBXN11	0.912497	1.70485	0.208616	1
ENSG00000169442.9	CD52	0.308819	2.00583	0.48591	1
ENSG00000117682.17	DHDDS	-0.321469	4.63386	0.259464	1
ENSG00000198830.11	HMGN2	-0.106029	4.66516	0.654989	1
ENSG00000117676.14	RPS6KA1	-0.0437131	2.77078	0.966036	1
ENSG00000117713.20	ARID1A	-0.0356299	5.89936	0.877194	1
ENSG00000060642.11	PIGV	0.271561	3.29568	0.419638	1
ENSG00000204160.12	ZDHHC18	-0.270946	2.59029	0.487241	1
ENSG00000175793.12	SFN	0.158665	4.12905	0.587541	1
ENSG00000142751.15	GPN2	0.199149	2.86253	0.664966	1
ENSG00000198746.13	GPATCH3	-0.192356	1.51045	0.830819	1
ENSG00000090273.14	NUDC	-0.0208451	5.57549	0.94368	1
ENSG00000172746.6	RPL12P13	-0.0307797	0.666416	1	1
ENSG00000253368.4	TRNP1	-0.15742	4.80361	0.610655	1
ENSG00000158246.8	TENT5B	0.280451	3.25697	0.599353	1
ENSG00000090020.11	SLC9A1	-0.253708	4.16102	0.320754	1
ENSG00000225159.1	NPM1P39	-0.688232	0.8459	0.280563	1
ENSG00000142784.16	WDTC1	-0.264482	3.56882	0.453521	1
ENSG00000186501.15	TMEM222	0.00515281	3.0127	1	1
ENSG00000142733.17	MAP3K6	-0.177081	3.73104	0.579947	1
ENSG00000158195.11	WASF2	-0.0788261	7.71714	0.719234	1
ENSG00000126705.15	AHDC1	-0.0876802	5.45784	0.722995	1
ENSG00000009780.16	FAM76A	-0.19885	3.81172	0.482564	1
ENSG00000117758.14	STX12	-0.182058	5.71963	0.438188	1
ENSG00000117751.18	PPP1R8	-0.130641	5.78219	0.556057	1
ENSG00000130775.16	THEMIS2	-0.259898	1.48644	0.626742	1
ENSG00000117748.10	RPA2	-0.0272783	4.71664	0.9301	1
ENSG00000158156.9	XKR8	-0.0994934	4.29901	0.707068	1
ENSG00000158161.16	EYA3	-0.0470752	4.24363	0.913436	1
ENSG00000240750.3	RN7SL559P	0.98075	1.40842	0.0437663	1
ENSG00000126698.11	DNAJC8	0.0653164	7.70802	0.75276	1
ENSG00000130770.18	ATP5IF1	0.130226	8.94878	0.573126	1
ENSG00000130766.5	SESN2	0.118391	6.11624	0.654193	1
ENSG00000130772.14	MED18	-0.082067	5.29795	0.76146	1
ENSG00000204138.13	PHACTR4	0.161773	7.30007	0.411196	1
ENSG00000221216.1	RNU6ATAC27P	0.652631	2.16487	0.0834226	1
ENSG00000180198.17	RCC1	0.0125419	3.67138	0.98579	1
ENSG00000242125.3	SNHG3	-0.285125	4.79596	0.345178	1
ENSG00000279443.1	RP4-669K10.8	0.101639	3.05843	0.768652	1
ENSG00000180098.9	TRNAU1AP	0.0164737	4.24712	0.96655	1
ENSG00000197989.14	SNHG12	-0.242249	3.56147	0.42104	1
ENSG00000120656.13	TAF12	-0.194029	5.39618	0.423962	1
ENSG00000188060.8	RAB42	0.260307	2.73711	0.462209	1
ENSG00000162419.13	GMEB1	0.170582	4.89025	0.469008	1
ENSG00000198492.16	YTHDF2	-0.0983299	6.5364	0.657344	1
ENSG00000159023.22	EPB41	0.560852	2.93127	0.228829	1
ENSG00000116350.17	SRSF4	0.125831	5.99668	0.574835	1
ENSG00000116353.16	MECR	-0.0587761	4.54677	0.859228	1
ENSG00000060656.20	PTPRU	0.486241	2.71182	0.281505	1
ENSG00000162511.8	LAPTM5	0.145111	4.66742	0.653111	1
ENSG00000162512.16	SDC3	-0.310011	3.53013	0.392864	1
ENSG00000134644.16	PUM1	-0.01075	6.50943	0.96093	1
ENSG00000060688.13	SNRNP40	-0.387571	3.49807	0.278461	1
ENSG00000229447.2	RP11-490K7.4	0.0726819	2.78117	0.861203	1
ENSG00000121766.16	ZCCHC17	-0.0730257	5.84315	0.758451	1
ENSG00000121769.8	FABP3	-0.0721245	3.33314	0.856358	1
ENSG00000168528.12	SERINC2	-0.023616	3.8777	0.972101	1
ENSG00000142910.16	TINAGL1	0.183036	3.20694	0.747101	1
ENSG00000162517.13	PEF1	-0.170739	4.07753	0.70374	1
ENSG00000235790.7	PEF1-AS1	0.0528455	2.6308	0.923525	1
ENSG00000084636.18	COL16A1	-0.248294	3.71894	0.549204	1
ENSG00000134668.12	SPOCD1	-0.13783	5.81158	0.764383	1
ENSG00000184007.22	PTP4A2	0.0659719	9.41849	0.762767	1
ENSG00000228634.1	RP4-534N18.2	0.308714	3.64638	0.446099	1
ENSG00000121774.18	KHDRBS1	-0.11525	7.60021	0.566071	1
ENSG00000203325.3	RP11-277A4.4	0.118866	2.12077	0.859838	1
ENSG00000121775.18	TMEM39B	-0.39872	3.50219	0.369258	1
ENSG00000025800.14	KPNA6	-0.00785569	7.792	0.969417	1
ENSG00000084652.16	TXLNA	-0.057664	5.73891	0.80027	1
ENSG00000160051.12	IQCC	-0.412538	1.37	0.478759	1
ENSG00000160055.20	TMEM234	0.228294	2.15086	0.647604	1
ENSG00000084623.12	EIF3I	0.0189996	7.67204	0.926687	1
ENSG00000220785.7	MTMR9LP	0.59598	2.56681	0.141119	1
ENSG00000183615.6	FAM167B	0.727494	2.54313	0.0818685	1
ENSG00000182866.17	LCK	0.992596	1.06779	0.13413	1
ENSG00000116478.12	HDAC1	-0.193074	6.01837	0.35047	1
ENSG00000175130.7	MARCKSL1	0.553345	3.57833	0.0858978	1
ENSG00000225828.1	FAM229A	0.579825	1.65946	0.253181	1
ENSG00000160058.19	BSDC1	-0.177771	3.94919	0.550838	1
ENSG00000160062.15	ZBTB8A	0.0544276	5.84237	0.813021	1
ENSG00000176261.16	ZBTB8OS	-0.438609	4.24287	0.248524	1
ENSG00000162521.19	RBBP4	0.0324358	5.22721	0.900712	1
ENSG00000162522.11	KIAA1522	-0.450636	2.7153	0.296004	1
ENSG00000134684.12	YARS1	-0.0406472	6.27052	0.861004	1
ENSG00000116497.18	S100PBP	-0.139898	5.02814	0.53833	1
ENSG00000160097.20	FNDC5	0.299093	6.13084	0.310645	1
ENSG00000116514.17	RNF19B	-0.0403766	2.52882	0.917876	1
ENSG00000004455.17	AK2	0.0207694	7.31537	0.917887	1
ENSG00000142920.17	AZIN2	1.16644	1.25178	0.0687817	1
ENSG00000116525.14	TRIM62	0.534074	1.56619	0.256026	1
ENSG00000279179.1	RP11-131M11.3	0.850481	1.38047	0.0863425	1
ENSG00000160094.15	ZNF362	-0.0218052	4.36276	0.937899	1
ENSG00000134686.19	PHC2	-0.560048	4.1465	0.200844	1
ENSG00000121903.15	ZSCAN20	0.303486	1.63499	0.555724	1
ENSG00000121904.18	CSMD2	-0.570874	1.50899	0.274705	1
ENSG00000163866.9	SMIM12	-0.316716	5.29968	0.136411	1
ENSG00000284773.1	RP11-244H3.5	-0.392584	0.757598	0.592958	1
ENSG00000163867.17	ZMYM6	0.103876	3.20577	0.803069	1
ENSG00000197056.11	ZMYM1	0.119675	3.52688	0.72065	1
ENSG00000116560.11	SFPQ	0.00874364	8.66835	0.967875	1
ENSG00000146463.12	ZMYM4	-0.189688	5.21912	0.414335	1
ENSG00000229994.1	RPL5P4	-0.0690765	8.32139	0.765579	1
ENSG00000142687.18	KIAA0319L	0.262142	6.72865	0.191793	1
ENSG00000236274.1	RP4-728D4.3	0.34063	1.47441	0.482935	1
ENSG00000020129.16	NCDN	0.233085	7.97261	0.417459	1
ENSG00000126067.12	PSMB2	0.0437111	6.89515	0.829248	1
ENSG00000142686.8	C1orf216	0.163821	5.12979	0.51993	1
ENSG00000092853.14	CLSPN	0.0552103	7.06696	0.788683	1
ENSG00000134698.11	AGO4	-0.0201093	3.77068	0.958207	1
ENSG00000092847.13	AGO1	0.0167132	5.82415	0.944149	1
ENSG00000126070.20	AGO3	0.00695652	5.52532	0.978966	1
ENSG00000116863.11	ADPRS	0.0632643	5.17048	0.785124	1
ENSG00000171812.13	COL8A2	-0.24818	4.10977	0.659984	1
ENSG00000054116.12	TRAPPC3	0.0147484	6.50118	0.953239	1
ENSG00000116871.16	MAP7D1	0.00471741	6.59997	0.98296	1
ENSG00000054118.15	THRAP3	-0.0162358	8.11314	0.934487	1
ENSG00000214193.11	SH3D21	-0.351068	1.69538	0.547308	1
ENSG00000286379.1	RP11-268J15.6	-1.15458	0.634792	0.104787	1
ENSG00000196182.11	STK40	-0.107542	4.3919	0.666877	1
ENSG00000181817.6	LSM10	0.198797	6.02244	0.461866	1
ENSG00000116885.18	OSCP1	0.0651663	2.9421	0.900728	1
ENSG00000116898.12	MRPS15	-0.169263	5.99361	0.430762	1
ENSG00000233621.2	LINC01137	0.0522391	1.5561	0.953926	1
ENSG00000163874.11	ZC3H12A	-0.273057	3.9765	0.360308	1
ENSG00000163875.16	MEAF6	-0.0127002	5.08681	0.969123	1
ENSG00000163877.11	SNIP1	-0.216074	3.78683	0.511912	1
ENSG00000163879.11	DNALI1	-0.579309	3.35611	0.174787	1
ENSG00000134697.13	GNL2	-0.0344187	6.81296	0.86262	1
ENSG00000116922.15	C1orf109	0.246036	2.58714	0.524892	1
ENSG00000134690.11	CDCA8	-0.0350002	6.68546	0.862099	1
ENSG00000185090.15	MANEAL	-0.332103	0.284472	0.695049	1
ENSG00000196449.4	YRDC	-0.00511389	4.63836	1	1
ENSG00000197982.14	C1orf122	0.00634554	5.34436	0.992532	1
ENSG00000188786.10	MTF1	0.0386084	4.45273	0.898823	1
ENSG00000204084.13	INPP5B	0.0537885	1.33323	0.928581	1
ENSG00000183431.12	SF3A3	-0.179741	5.8248	0.402473	1
ENSG00000183386.10	FHL3	-0.0695731	4.51993	0.845838	1
ENSG00000183520.12	UTP11	-0.0629293	6.50949	0.782458	1
ENSG00000215895.4	HSPA5P1	0.240595	0.831309	0.822775	1
ENSG00000116954.8	RRAGC	-0.196601	3.40772	0.731878	1
ENSG00000214114.9	MYCBP	-0.267968	4.37845	0.301136	1
ENSG00000158315.11	RHBDL2	-0.024031	2.28273	0.972194	1
ENSG00000174574.16	AKIRIN1	0.133604	6.43953	0.497758	1
ENSG00000168653.11	NDUFS5	-0.241995	8.41005	0.471811	1
ENSG00000127603.31	MACF1	0.321003	8.24183	0.15378	1
ENSG00000183682.8	BMP8A	0.161168	0.95974	0.842028	1
ENSG00000090621.15	PABPC4	-0.126952	7.24284	0.511474	1
ENSG00000163909.8	HEYL	0.396304	3.91523	0.291539	1
ENSG00000116981.4	NT5C1A	-0.0569185	1.05376	1	1
ENSG00000084072.17	PPIE	-0.155674	4.15935	0.537922	1
ENSG00000043514.17	TRIT1	-0.299325	3.14418	0.47443	1
ENSG00000202222.1	Y_RNA	0.289248	1.69078	0.560564	1
ENSG00000116990.11	MYCL	-0.788748	0.373519	0.457822	1
ENSG00000168389.18	MFSD2A	0.313635	3.45648	0.370307	1
ENSG00000131236.18	CAP1	-0.0453809	8.21259	0.829398	1
ENSG00000131238.18	PPT1	-0.12423	5.93643	0.557841	1
ENSG00000117000.9	RLF	0.0221552	5.40457	0.926602	1
ENSG00000259943.1	RP1-39G22.7	0.740589	1.02159	0.23268	1
ENSG00000084073.10	ZMPSTE24	0.127678	5.8197	0.533923	1
ENSG00000049089.15	COL9A2	-0.208785	1.20323	0.769144	1
ENSG00000227311.3	RP1-228H13.1	0.275309	1.34936	0.676026	1
ENSG00000084070.12	SMAP2	-0.263624	4.60029	0.320587	1
ENSG00000187801.15	ZFP69B	0.101649	0.879612	0.918539	1
ENSG00000260920.2	RP1-228H13.5	-0.491715	1.14353	0.443795	1
ENSG00000187815.10	ZFP69	-0.402356	1.77193	0.413806	1
ENSG00000238287.1	RP11-656D10.3	-0.254469	0.478665	0.882906	1
ENSG00000117010.17	ZNF684	0.103199	1.36969	0.93974	1
ENSG00000117016.10	RIMS3	0.775631	1.22951	0.242081	1
ENSG00000272145.1	NFYC-AS1	-0.0793192	1.66609	0.876362	1
ENSG00000066136.20	NFYC	0.0359889	4.14661	0.896673	1
ENSG00000179862.7	CITED4	0.697046	2.01294	0.111533	1
ENSG00000171793.16	CTPS1	0.148274	6.55297	0.575174	1
ENSG00000010803.16	SCMH1	-0.1433	3.96987	0.659418	1
ENSG00000287400.1	RP11-399E6.6	.	.	.	.
ENSG00000204060.7	FOXO6	-0.0726577	2.08632	0.862246	1
ENSG00000127124.16	HIVEP3	0.370137	2.90667	0.260466	1
ENSG00000198815.9	FOXJ3	0.0908688	4.99454	0.70771	1
ENSG00000177181.15	RIMKLA	0.949993	0.805118	0.222941	1
ENSG00000066185.13	ZMYND12	.	.	.	.
ENSG00000127125.9	PPCS	0.0605389	6.95731	0.798115	1
ENSG00000186409.18	CCDC30	-0.279036	1.94581	0.547759	1
ENSG00000171960.12	PPIH	-0.123612	5.03659	0.606596	1
ENSG00000065978.19	YBX1	0.132522	9.29128	0.610061	1
ENSG00000117385.16	P3H1	0.0764597	5.34998	0.723316	1
ENSG00000164008.16	C1orf50	0.735739	2.53422	0.144435	1
ENSG00000274386.5	TMEM269	.	.	.	.
ENSG00000177868.12	SVBP	-0.205536	4.58062	0.423626	1
ENSG00000164010.15	ERMAP	-0.269522	3.04828	0.383693	1
ENSG00000228192.8	RP11-342M1.3	-0.220709	0.548696	0.890879	1
ENSG00000164011.18	ZNF691	0.0713643	1.38523	0.920835	1
ENSG00000117394.24	SLC2A1	0.0190745	5.32609	0.950846	1
ENSG00000227533.6	SLC2A1-AS1	-0.507265	0.868238	0.505147	1
ENSG00000117395.13	EBNA1BP2	-0.205884	6.69608	0.380839	1
ENSG00000066056.14	TIE1	0.162449	2.87508	0.671081	1
ENSG00000117400.18	MPL	-0.227455	2.7763	0.556199	1
ENSG00000117399.14	CDC20	-0.47687	4.39732	0.0877915	1
ENSG00000066322.15	ELOVL1	0.296699	4.58603	0.274008	1
ENSG00000159479.17	MED8	-0.135655	5.62212	0.53596	1
ENSG00000198198.17	SZT2	-0.22779	3.47635	0.477153	1
ENSG00000142949.17	PTPRF	-0.411289	5.18437	0.312237	1
ENSG00000066135.13	KDM4A	-0.20123	5.86817	0.36176	1
ENSG00000236200.6	KDM4A-AS1	0.417665	1.40037	0.537164	1
ENSG00000126091.21	ST3GAL3	0.671186	3.28643	0.0330402	1
ENSG00000237950.3	RP11-7O11.9	-0.872043	0.569627	0.178469	1
ENSG00000117408.11	IPO13	0.59863	4.12392	0.0241259	1
ENSG00000132768.14	DPH2	0.0201223	3.93925	0.959193	1
ENSG00000117410.14	ATP6V0B	0.122288	6.09475	0.583685	1
ENSG00000117411.18	B4GALT2	-0.0772399	7.57932	0.728413	1
ENSG00000230615.7	RP5-1198O20.4	-0.0655013	4.62007	0.804473	1
ENSG00000171872.5	KLF17	0.249621	1.85492	0.733777	1
ENSG00000178028.14	DMAP1	-0.035426	2.8484	0.936273	1
ENSG00000117419.16	ERI3	-0.140888	3.76035	0.731666	1
ENSG00000187147.18	RNF220	0.115706	6.49148	0.594681	1
ENSG00000126106.14	TMEM53	0.183441	3.55238	0.611428	1
ENSG00000199377.1	RNU5F-1	.	.	.	.
ENSG00000142945.13	KIF2C	-0.145507	5.10936	0.653875	1
ENSG00000142937.12	RPS8	-0.182283	10.5087	0.416613	1
ENSG00000173846.13	PLK3	0.135517	1.64021	0.860388	1
ENSG00000222009.8	BTBD19	0.215768	3.64909	0.457997	1
ENSG00000117425.14	PTCH2	-0.0857241	3.15649	0.852595	1
ENSG00000226499.1	RP5-882O7.1	0.287011	1.93777	0.501202	1
ENSG00000070785.17	EIF2B3	0.12799	5.24679	0.570687	1
ENSG00000126107.15	HECTD3	0.0264531	4.91142	0.921568	1
ENSG00000126088.14	UROD	0.0603883	6.84995	0.767858	1
ENSG00000132763.15	MMACHC	-0.210198	3.46011	0.506484	1
ENSG00000117450.15	PRDX1	-0.0223813	0.9757	1	1
ENSG00000117448.14	AKR1A1	0.150002	7.4303	0.485411	1
ENSG00000132780.17	NASP	-0.0353598	7.55213	0.862022	1
ENSG00000159592.11	GPBP1L1	0.063545	5.68284	0.777722	1
ENSG00000225447.1	RPS15AP10	0.0812189	1.41457	1	1
ENSG00000159596.7	TMEM69	-0.246935	2.1864	0.652163	1
ENSG00000197429.11	IPP	0.143596	3.95021	0.660364	1
ENSG00000230896.1	RP11-767N6.7	-0.531829	2.24658	0.320825	1
ENSG00000086015.22	MAST2	0.0844133	4.92464	0.711821	1
ENSG00000117461.15	PIK3R3	0.370187	4.85915	0.171737	1
ENSG00000117472.10	TSPAN1	1.16181	1.24847	0.0508503	1
ENSG00000085998.14	POMGNT1	-0.412183	3.88737	0.160654	1
ENSG00000171357.6	LURAP1	-0.0879381	1.36271	0.858816	1
ENSG00000132128.17	LRRC41	0.187179	3.25472	0.663275	1
ENSG00000173660.12	UQCRH	0.0022881	8.15066	0.991251	1
ENSG00000117481.11	NSUN4	0.248912	5.0078	0.366013	1
ENSG00000225779.1	RP4-603I14.3	0.175465	3.74392	0.599367	1
ENSG00000079277.22	MKNK1	-0.148249	4.80601	0.573277	1
ENSG00000142961.15	MOB3C	0.381906	2.3879	0.459865	1
ENSG00000123472.12	ATPAF1	0.00434487	5.15971	0.990471	1
ENSG00000159658.15	EFCAB14	-0.154499	5.55404	0.67883	1
ENSG00000224805.2	LINC00853	0.377377	0.504231	0.645193	1
ENSG00000162367.11	TAL1	0.529998	3.68969	0.151464	1
ENSG00000123473.17	STIL	-0.496839	3.63043	0.334908	1
ENSG00000162368.14	CMPK1	-0.2545	5.77777	0.432801	1
ENSG00000186564.6	FOXD2	0.203353	3.65281	0.594985	1
ENSG00000132122.12	SPATA6	-1.22901	2.73355	0.0941942	1
ENSG00000185104.20	FAF1	-0.133066	5.68248	0.587043	1
ENSG00000123080.12	CDKN2C	-0.304378	5.24118	0.394667	1
ENSG00000123091.5	RNF11	-0.122821	6.4893	0.531226	1
ENSG00000085832.17	EPS15	-0.367435	5.5087	0.0855836	1
ENSG00000117859.19	OSBPL9	-0.0838707	5.20354	0.782892	1
ENSG00000078618.22	NRDC	0.183221	6.06925	0.452392	1
ENSG00000169213.7	RAB3B	0.121589	6.1787	0.615979	1
ENSG00000198841.4	KTI12	0.368584	1.5354	0.621335	1
ENSG00000134717.18	BTF3L4	-0.141158	4.61484	0.692461	1
ENSG00000157077.16	ZFYVE9	0.0723572	3.88473	0.814394	1
ENSG00000154222.15	CC2D1B	0.760112	1.33861	0.164616	1
ENSG00000287078.1	RP11-155O18.7	-0.185056	0.669748	0.893726	1
ENSG00000085840.13	ORC1	0.27225	3.20153	0.403541	1
ENSG00000134748.13	PRPF38A	-0.000974517	6.56955	1	1
ENSG00000134744.14	TUT4	0.0947968	5.53153	0.690896	1
ENSG00000116157.6	GPX7	-0.382807	4.71293	0.515655	1
ENSG00000162377.6	COA7	0.22022	4.56187	0.376471	1
ENSG00000162378.13	ZYG11B	0.0767455	7.37971	0.69839	1
ENSG00000228929.1	RPS13P2	-0.0148047	10.3076	0.960541	1
ENSG00000121310.17	ECHDC2	0.0831467	4.41388	0.743839	1
ENSG00000116171.19	SCP2	-0.322579	5.8544	0.342836	1
ENSG00000174348.14	PODN	.	.	.	.
ENSG00000157184.7	CPT2	0.417257	3.05193	0.304911	1
ENSG00000162384.14	CZIB	0.145914	4.64611	0.57339	1
ENSG00000162385.11	MAGOH	-0.175138	7.59627	0.374356	1
ENSG00000157193.18	LRP8	0.193386	4.21841	0.458647	1
ENSG00000174332.5	GLIS1	-0.145504	2.9437	0.677429	1
ENSG00000058804.12	NDC1	0.00452218	6.07719	0.986051	1
ENSG00000058799.15	YIPF1	-0.273001	3.76305	0.446177	1
ENSG00000081870.12	HSPB11	-0.399825	5.12423	0.25302	1
ENSG00000116212.15	LRRC42	-0.0408631	5.2347	0.881076	1
ENSG00000116209.12	TMEM59	-0.143147	6.52675	0.557949	1
ENSG00000116205.14	TCEANC2	-0.110038	3.32781	0.756798	1
ENSG00000215883.11	CYB5RL	0.0581779	3.41435	0.859396	1
ENSG00000116221.15	MRPL37	0.0888918	6.90064	0.725716	1
ENSG00000157216.16	SSBP3	-0.445595	4.76423	0.117032	1
ENSG00000198711.5	SSBP3-AS1	-0.0294671	1.55746	1	1
ENSG00000162390.18	ACOT11	0.477995	3.78389	0.307019	1
ENSG00000243725.7	TTC4	0.558437	0.737232	0.491269	1
ENSG00000162396.6	PARS2	-0.11348	2.5805	0.797621	1
ENSG00000116133.13	DHCR24	0.0685026	7.67064	0.779771	1
ENSG00000169174.11	PCSK9	-0.00828118	1.97137	1	1
ENSG00000162402.14	USP24	-0.0461211	4.33834	0.877067	1
ENSG00000234810.4	RP11-90C4.1	.	.	.	.
ENSG00000162407.9	PLPP3	-0.126592	7.93027	0.590792	1
ENSG00000225475.1	RP11-377K22.2	0.9797	6.71316	0.0489617	1
ENSG00000162409.11	PRKAA2	0.0895617	4.97938	0.726132	1
ENSG00000162600.12	OMA1	-0.283051	2.83929	0.584338	1
ENSG00000184292.7	TACSTD2	0.629079	1.7432	0.467523	1
ENSG00000162601.11	MYSM1	0.127831	3.47689	0.663278	1
ENSG00000177606.8	JUN	-0.113654	6.61746	0.587269	1
ENSG00000232453.7	LINC02777	.	.	.	.
ENSG00000237352.4	LINC01358	0.25329	0.845712	0.73743	1
ENSG00000172456.18	FGGY	0.0572883	2.7559	0.896301	1
ENSG00000162599.17	NFIA	0.0224662	7.46937	0.921982	1
ENSG00000162604.12	TM2D1	-0.0741266	6.26161	0.82255	1
ENSG00000132849.21	PATJ	0.317104	1.29034	0.588495	1
ENSG00000132854.19	KANK4	0.336066	2.61286	0.540536	1
ENSG00000162607.13	USP1	-0.24205	6.79589	0.347287	1
ENSG00000116641.18	DOCK7	0.272801	4.24672	0.388686	1
ENSG00000125703.15	ATG4C	-0.280939	3.40746	0.407804	1
ENSG00000088035.18	ALG6	-0.0750188	3.61694	0.882255	1
ENSG00000142856.17	ITGB3BP	0.0103396	5.44784	0.970341	1
ENSG00000116652.6	DLEU2L	0.450474	1.0317	0.662223	1
ENSG00000079739.17	PGM1	0.0194373	6.25244	0.937783	1
ENSG00000185483.12	ROR1	-0.288424	5.51495	0.21483	1
ENSG00000223949.8	ROR1-AS1	1.08141	0.667834	0.198005	1
ENSG00000158966.16	CACHD1	-0.257652	2.81844	0.471738	1
ENSG00000162437.14	RAVER2	0.146155	2.08055	0.800601	1
ENSG00000162434.13	JAK1	-0.203977	6.38718	0.545875	1
ENSG00000162433.15	AK4	-0.143117	4.08654	0.618605	1
ENSG00000116675.16	DNAJC6	0.513234	2.60011	0.16068	1
ENSG00000213625.9	LEPROT	-0.0463277	6.96975	0.877719	1
ENSG00000116678.20	LEPR	-0.312545	3.5567	0.314791	1
ENSG00000184588.18	PDE4B	0.237134	2.81524	0.604616	1
ENSG00000118473.23	SGIP1	0.446378	3.14961	0.274668	1
ENSG00000152760.10	DYNLT5	0.00828024	1.20863	1	1
ENSG00000152763.17	DNAI4	-0.0585793	2.44136	0.884471	1
ENSG00000198160.15	MIER1	-0.113631	6.40527	0.592012	1
ENSG00000116704.8	SLC35D1	-0.256296	4.37022	0.268462	1
ENSG00000142864.15	SERBP1	0.0441543	9.50496	0.853846	1
ENSG00000116717.13	GADD45A	-0.00667806	5.7423	0.980178	1
ENSG00000172380.6	GNG12	-0.204753	7.56724	0.385866	1
ENSG00000162595.7	DIRAS3	-0.149458	2.0525	0.738009	1
ENSG00000116729.14	WLS	0.10724	4.71626	0.677021	1
ENSG00000024526.17	DEPDC1	-0.387039	5.26244	0.126949	1
ENSG00000033122.21	LRRC7	0.0827893	2.21039	0.918127	1
ENSG00000229359.2	PIN1P1	-0.120208	0.676299	1	1
ENSG00000066557.6	LRRC40	-0.410874	4.26012	0.18066	1
ENSG00000116754.13	SRSF11	-0.00716223	9.25781	0.971364	1
ENSG00000228988.1	RP4-677H15.4	1.20862	1.38505	0.0203041	1
ENSG00000118454.13	ANKRD13C	-0.134556	3.59523	0.683762	1
ENSG00000197568.14	HHLA3	0.149505	3.98783	0.675811	1
ENSG00000116761.12	CTH	-1.0351	1.69406	0.0765051	1
ENSG00000050628.20	PTGER3	0.172899	0.803163	0.845182	1
ENSG00000132485.14	ZRANB2	0.075718	7.5122	0.723903	1
ENSG00000229956.11	ZRANB2-AS2	-0.671241	1.15719	0.238963	1
ENSG00000172260.15	NEGR1	-0.162414	5.61872	0.657214	1
ENSG00000259030.8	FPGT-TNNI3K	-0.0918193	1.56739	0.932953	1
ENSG00000254685.8	FPGT	-0.203688	3.43303	0.4794	1
ENSG00000116791.14	CRYZ	-0.349591	2.67516	0.543769	1
ENSG00000162623.16	TYW3	0.00575735	6.04979	0.979781	1
ENSG00000117054.15	ACADM	0.0403325	5.59007	0.857349	1
ENSG00000137955.16	RABGGTB	0.0535293	3.829	0.892868	1
ENSG00000117069.15	ST6GALNAC5	.	.	.	.
ENSG00000142892.15	PIGK	-0.380693	5.27711	0.193981	1
ENSG00000226084.5	RP4-706A16.3	0.0602134	4.6696	0.838594	1
ENSG00000154027.19	AK5	-0.339114	2.62811	0.325644	1
ENSG00000036549.13	ZZZ3	-0.126226	6.06752	0.545203	1
ENSG00000077254.14	USP33	0.211615	6.35633	0.371556	1
ENSG00000180488.15	MIGA1	0.107551	4.50263	0.656422	1
ENSG00000235613.2	NSRP1P1	0.348803	2.74016	0.369688	1
ENSG00000235927.4	NEXN-AS1	0.740824	1.99091	0.0888076	1
ENSG00000162614.19	NEXN	0.0727257	9.01939	0.737926	1
ENSG00000162613.17	FUBP1	0.0715861	8.20056	0.75727	1
ENSG00000162616.9	DNAJB4	-0.188929	4.82215	0.405655	1
ENSG00000273338.1	RP11-386I14.4	.	.	.	.
ENSG00000285928.1	RP11-386I14.5	0.286896	1.34764	0.712143	1
ENSG00000122420.10	PTGFR	-0.322896	7.92965	0.481275	1
ENSG00000137959.17	IFI44L	1.64771	5.13506	0.0555534	1
ENSG00000137965.11	IFI44	0.363609	3.25143	0.322947	1
ENSG00000162618.15	ADGRL4	0.576589	1.0349	0.496925	1
ENSG00000117114.20	ADGRL2	0.180045	2.88754	0.604508	1
ENSG00000234683.1	RP5-837I24.5	0.0444043	2.12056	0.907197	1
ENSG00000137941.17	TTLL7	0.255393	4.69785	0.306974	1
ENSG00000271576.1	PRKACB-DT	-0.146588	0.811152	0.92058	1
ENSG00000142875.19	PRKACB	-0.0367742	4.24114	0.890297	1
ENSG00000203943.9	SAMD13	0.564601	1.50829	0.26085	1
ENSG00000117133.11	RPF1	0.205846	5.89975	0.383648	1
ENSG00000122432.18	SPATA1	-0.0609353	5.02434	0.867384	1
ENSG00000117151.13	CTBS	-0.034641	1.35806	1	1
ENSG00000117155.17	SSX2IP	-0.163189	5.4029	0.553191	1
ENSG00000153898.13	MCOLN2	0.446989	1.76759	0.302859	1
ENSG00000162643.13	DNAI3	0.346455	1.41131	0.614132	1
ENSG00000055732.13	MCOLN3	-0.0211175	2.3264	1	1
ENSG00000280099.1	RP11-33E12.2	-0.995583	1.01409	0.159384	1
ENSG00000097096.9	SYDE2	0.68597	1.80736	0.19583	1
ENSG00000162642.14	C1orf52	-0.0707481	5.11775	0.776723	1
ENSG00000142867.14	BCL10	-0.543344	3.38848	0.132508	1
ENSG00000223653.6	RP11-131L23.1	0.188313	0.826421	0.922927	1
ENSG00000153904.21	DDAH1	0.146136	6.83434	0.507963	1
ENSG00000282057.1	RP4-621F18.2	0.0881175	4.08628	0.736858	1
ENSG00000142871.18	CCN1	-0.397861	7.30649	0.537871	1
ENSG00000117174.11	ZNHIT6	0.221753	6.01703	0.288798	1
ENSG00000171502.15	COL24A1	0.621413	2.74425	0.120703	1
ENSG00000201620.1	RNA5SP51	.	.	.	.
ENSG00000285210.1	LINC02795	.	.	.	.
ENSG00000122417.15	ODF2L	-0.0113554	5.45148	0.96837	1
ENSG00000137975.8	CLCA2	-0.0255063	1.02456	1	1
ENSG00000097033.14	SH3GLB1	-0.122284	6.94815	0.551265	1
ENSG00000183291.17	SELENOF	-0.40679	4.94787	0.460605	1
ENSG00000153936.17	HS2ST1	-0.152793	5.05884	0.533344	1
ENSG00000267734.1	RP4-604K5.3	0.407105	0.475187	0.722402	1
ENSG00000143013.13	LMO4	0.0400065	8.46991	0.876801	1
ENSG00000237505.8	PKN2-AS1	0.117957	0.694499	1	1
ENSG00000065243.20	PKN2	0.148036	4.96882	0.508121	1
ENSG00000137947.12	GTF2B	-0.221302	3.91268	0.58915	1
ENSG00000137944.18	KYAT3	-0.171551	4.27041	0.566677	1
ENSG00000213516.10	RBMXL1	-0.00297686	6.28387	0.998483	1
ENSG00000117226.12	GBP3	0.499919	3.40071	0.534244	1
ENSG00000117228.11	GBP1	0.243791	5.78746	0.30548	1
ENSG00000162645.13	GBP2	0.201028	5.57905	0.575868	1
ENSG00000162654.9	GBP4	0.0738535	3.18288	0.864707	1
ENSG00000154451.14	GBP5	0.838531	2.00957	0.142823	1
ENSG00000197147.15	LRRC8B	0.0320991	4.47188	0.918302	1
ENSG00000231999.7	LRRC8C-DT	0.90081	1.01791	0.13416	1
ENSG00000171488.15	LRRC8C	0.229117	3.0081	0.612358	1
ENSG00000171492.14	LRRC8D	0.146282	4.50467	0.590076	1
ENSG00000162664.17	ZNF326	0.0761328	6.13442	0.74286	1
ENSG00000233593.10	LINC02609	0.262315	1.7645	0.695839	1
ENSG00000122482.21	ZNF644	0.0507487	5.82937	0.810814	1
ENSG00000097046.13	CDC7	-0.555563	2.86126	0.252418	1
ENSG00000203914.4	HSP90B3P	-0.0216487	0.881548	1	1
ENSG00000069702.11	TGFBR3	-0.0843548	5.38372	0.813664	1
ENSG00000189195.15	BTBD8	0.271726	1.71007	0.560086	1
ENSG00000174842.17	GLMN	0.211709	2.61104	0.552684	1
ENSG00000122484.9	RPAP2	0.0913959	5.86823	0.686063	1
ENSG00000067208.15	EVI5	-0.090719	5.89681	0.7031	1
ENSG00000122406.14	RPL5	-0.315062	10.1368	0.321767	1
ENSG00000154511.12	DIPK1A	-0.218694	2.95469	0.543473	1
ENSG00000143033.18	MTF2	0.14832	5.82534	0.524614	1
ENSG00000117500.13	TMED5	-0.151179	4.94684	0.565257	1
ENSG00000122483.17	CCDC18	-0.211348	5.81975	0.326086	1
ENSG00000223745.8	CCDC18-AS1	-0.00318249	4.79309	1	1
ENSG00000117505.13	DR1	-0.0643113	6.67458	0.746273	1
ENSG00000137942.18	FNBP1L	0.0652352	3.98146	0.819716	1
ENSG00000137936.18	BCAR3	0.0221725	3.2138	1	1
ENSG00000224093.5	BCAR3-AS1	0.677498	1.04415	0.237983	1
ENSG00000260464.1	RP4-561L24.3	.	.	.	.
ENSG00000067334.14	DNTTIP2	0.0473921	6.86882	0.825114	1
ENSG00000023909.10	GCLM	0.165016	7.21543	0.482222	1
ENSG00000198691.13	ABCA4	1.41955	0.753189	0.0301241	1
ENSG00000137962.13	ARHGAP29	0.120172	6.84672	0.544259	1
ENSG00000117528.14	ABCD3	-0.306912	4.3717	0.428211	1
ENSG00000117525.14	F3	-0.177767	5.52034	0.56367	1
ENSG00000224081.9	SLC44A3-AS1	-0.766221	0.594959	0.369371	1
ENSG00000117519.16	CNN3	0.00860611	6.30914	0.969458	1
ENSG00000235501.6	CNN3-DT	-0.220078	2.24699	0.657652	1
ENSG00000172339.10	ALG14	-0.165055	3.37771	0.633951	1
ENSG00000152078.10	TLCD4	-0.289137	3.12294	0.406308	1
ENSG00000226026.6	RP11-57H12.3	0.456182	0.450156	0.613794	1
ENSG00000137970.7	RPL7P9	0.0439575	10.3139	0.866536	1
ENSG00000117569.19	PTBP2	-0.143521	3.33973	0.652237	1
ENSG00000188641.14	DPYD	-0.660227	2.88381	0.209937	1
ENSG00000225206.10	MIR137HG	0.5245	1.25533	0.356891	1
ENSG00000162627.17	SNX7	-0.253206	5.07841	0.608419	1
ENSG00000117600.14	PLPPR4	-0.467209	1.79315	0.326013	1
ENSG00000099260.11	PALMD	-0.11655	4.90648	0.655865	1
ENSG00000156869.14	FRRS1	-0.902885	2.18688	0.017539	1
ENSG00000162688.17	AGL	0.00191555	5.5323	1	1
ENSG00000117620.15	SLC35A3	-0.0338417	4.90649	0.917131	1
ENSG00000156876.10	SASS6	0.0797894	4.33045	0.756912	1
ENSG00000122435.10	TRMT13	0.157863	3.28726	0.632068	1
ENSG00000122477.13	LRRC39	0.338711	3.61173	0.399131	1
ENSG00000137992.15	DBT	-0.0350171	4.62084	0.900357	1
ENSG00000224616.3	RTCA-AS1	0.0663922	2.86842	0.862585	1
ENSG00000137996.13	RTCA	-0.157954	5.79803	0.450362	1
ENSG00000079335.20	CDC14A	0.652585	0.53348	0.618912	1
ENSG00000162692.12	VCAM1	-0.546244	7.65585	0.496953	1
ENSG00000162694.14	EXTL2	-0.110552	4.88691	0.628306	1
ENSG00000273204.1	RP4-549L20.3	-0.530191	0.510371	0.558586	1
ENSG00000162695.12	SLC30A7	0.10686	5.36415	0.638008	1
ENSG00000117543.21	DPH5	-0.168064	5.57045	0.468489	1
ENSG00000233184.7	RP11-421L21.3	0.0853706	3.35987	0.823098	1
ENSG00000170989.10	S1PR1	0.222551	1.0742	0.793876	1
ENSG00000183298.5	RPSAP19	-0.242099	0.920226	0.820177	1
ENSG00000060718.22	COL11A1	-0.0560414	6.21058	0.90201	1
ENSG00000185946.16	RNPC3	-0.075308	4.53585	0.76553	1
ENSG00000240038.7	AMY2B	0.173039	0.632703	0.888047	1
ENSG00000198890.9	PRMT6	-0.103497	3.44343	0.820295	1
ENSG00000162631.20	NTNG1	0.0367123	2.05144	1	1
ENSG00000134215.16	VAV3	-0.0661267	2.25482	0.898453	1
ENSG00000085491.17	SLC25A24	-0.187705	4.55194	0.626975	1
ENSG00000162636.16	FAM102B	-0.455344	1.04156	0.480368	1
ENSG00000162639.16	HENMT1	0.413188	2.5804	0.315481	1
ENSG00000134186.12	PRPF38B	0.128716	7.55339	0.500375	1
ENSG00000116266.11	STXBP3	-0.0818277	2.75818	0.855405	1
ENSG00000162641.20	AKNAD1	0.252608	1.15379	0.745015	1
ENSG00000203897.4	SPATA42	0.176378	2.0277	0.796539	1
ENSG00000121957.15	GPSM2	0.104092	3.99556	0.741092	1
ENSG00000121940.16	CLCC1	0.141053	3.82337	0.683437	1
ENSG00000085433.16	WDR47	0.0404828	4.31871	0.893046	1
ENSG00000244716.3	RP11-20O24.4	0.0183569	1.58593	1	1
ENSG00000197780.10	TAF13	-0.100335	6.35302	0.61723	1
ENSG00000273382.1	TMEM167B-DT	0.179569	3.45316	0.610847	1
ENSG00000215717.7	TMEM167B	-0.337363	4.83605	0.303659	1
ENSG00000031698.13	SARS1	0.199076	6.5945	0.414102	1
ENSG00000143126.8	CELSR2	0.229925	2.03903	0.704448	1
ENSG00000134222.16	PSRC1	0.100011	4.04018	0.718188	1
ENSG00000134243.12	SORT1	0.156507	4.63741	0.596504	1
ENSG00000143106.13	PSMA5	-0.164947	3.84169	0.64695	1
ENSG00000143028.9	SYPL2	0.0817348	4.0493	0.807468	1
ENSG00000174151.15	CYB561D1	-0.177286	3.26556	0.607788	1
ENSG00000181754.7	AMIGO1	.	.	.	.
ENSG00000065135.12	GNAI3	-0.0535373	7.30822	0.791725	1
ENSG00000116337.20	AMPD2	0.0179486	5.43908	0.951123	1
ENSG00000168765.17	GSTM4	-0.284827	5.1027	0.22618	1
ENSG00000134201.12	GSTM5	0.130292	5.14934	0.772336	1
ENSG00000134202.11	GSTM3	0.382472	4.0126	0.432265	1
ENSG00000184371.14	CSF1	0.358725	4.42694	0.445364	1
ENSG00000168710.18	AHCYL1	0.000480134	8.92663	0.999619	1
ENSG00000143093.15	STRIP1	0.127902	6.52464	0.531967	1
ENSG00000258634.3	RP4-773N10.4	-0.658952	2.0862	0.134227	1
ENSG00000116396.15	KCNC4	0.59086	2.57178	0.244451	1
ENSG00000162775.17	RBM15	-0.178842	4.31709	0.465273	1
ENSG00000168679.18	SLC16A4	0.277949	1.92967	0.580219	1
ENSG00000273373.1	RP5-1074L1.4	-0.443524	1.58085	0.460129	1
ENSG00000134248.14	LAMTOR5	-0.15478	6.36303	0.505777	1
ENSG00000232811.1	RP11-96K19.2	0.569525	0.862917	0.476237	1
ENSG00000121931.16	LRIF1	0.169245	5.05207	0.468727	1
ENSG00000156171.15	DRAM2	-0.22039	4.02511	0.373745	1
ENSG00000134255.14	CEPT1	0.0571234	3.66224	0.865984	1
ENSG00000162777.17	DENND2D	0.162959	2.3558	0.694687	1
ENSG00000064886.14	CHI3L2	-0.136405	3.53082	0.633126	1
ENSG00000173947.14	PIFO	-0.0630345	0.760016	1	1
ENSG00000116455.14	WDR77	-0.162583	3.57352	0.592357	1
ENSG00000116459.11	ATP5PB	-0.42814	6.67488	0.280494	1
ENSG00000116473.14	RAP1A	-0.236928	5.95223	0.370091	1
ENSG00000197852.12	INKA2	0.148428	3.89037	0.7254	1
ENSG00000064703.13	DDX20	0.205539	4.35985	0.437779	1
ENSG00000171385.10	KCND3	-0.0106559	3.24519	1	1
ENSG00000231437.3	LINC01750	-0.271236	1.16063	0.750349	1
ENSG00000143079.15	CTTNBP2NL	-0.0194317	5.5403	0.927006	1
ENSG00000134245.18	WNT2B	-0.147082	3.65913	0.781191	1
ENSG00000007341.19	ST7L	0.21461	2.49725	0.616733	1
ENSG00000116489.13	CAPZA1	-0.0580628	8.33135	0.779398	1
ENSG00000155363.18	MOV10	0.263214	4.97675	0.344364	1
ENSG00000155366.17	RHOC	-0.0413309	6.85932	0.859865	1
ENSG00000155367.15	PPM1J	-0.0325496	1.101	1	1
ENSG00000155380.13	SLC16A1	-0.0491449	7.07229	0.819146	1
ENSG00000226419.8	SLC16A1-AS1	0.20466	5.63682	0.501545	1
ENSG00000238198.2	LRIG2-DT	0.183376	2.0234	0.626742	1
ENSG00000198799.12	LRIG2	0.198877	2.50788	0.659074	1
ENSG00000081026.19	MAGI3	-0.0961336	3.92081	0.753585	1
ENSG00000116793.16	PHTF1	0.00945128	4.27696	1	1
ENSG00000081019.13	RSBN1	0.098948	4.28245	0.719642	1
ENSG00000134242.16	PTPN22	0.756508	0.610217	0.388482	1
ENSG00000134262.13	AP4B1	0.16736	3.07889	0.658637	1
ENSG00000118655.7	DCLRE1B	0.0947953	3.47962	0.801213	1
ENSG00000163349.22	HIPK1	-0.0631127	4.8531	0.824967	1
ENSG00000116774.12	OLFML3	-0.253003	6.05309	0.334382	1
ENSG00000134207.17	SYT6	.	.	.	.
ENSG00000197323.12	TRIM33	-0.101142	5.74102	0.670351	1
ENSG00000116752.6	BCAS2	0.0376046	5.97042	0.866898	1
ENSG00000175984.15	DENND2C	-0.0987028	1.2223	0.883322	1
ENSG00000116748.22	AMPD1	-0.525551	0.998936	0.431374	1
ENSG00000213281.5	NRAS	-0.326133	4.45943	0.338166	1
ENSG00000009307.16	CSDE1	-0.00134639	9.30248	0.994993	1
ENSG00000052723.12	SIKE1	-0.0842371	4.05277	0.783193	1
ENSG00000134198.10	TSPAN2	0.457628	1.5864	0.412585	1
ENSG00000134259.6	NGF	-0.277333	3.26374	0.417071	1
ENSG00000173218.15	VANGL1	-0.21666	4.31777	0.529789	1
ENSG00000118729.12	CASQ2	0.227909	5.18332	0.367704	1
ENSG00000163399.16	ATP1A1	0.0721888	4.49337	0.779052	1
ENSG00000203865.11	ATP1A1-AS1	.	.	.	.
ENSG00000116815.16	CD58	0.00838061	4.07461	0.981359	1
ENSG00000143061.18	IGSF3	-0.0274718	2.15025	0.971509	1
ENSG00000134247.10	PTGFRN	-0.328082	4.74586	0.354582	1
ENSG00000134256.13	CD101	0.135483	1.57819	0.804216	1
ENSG00000116830.12	TTF2	0.00189659	5.71801	0.993896	1
ENSG00000134253.10	TRIM45	0.177758	2.70843	0.607592	1
ENSG00000198162.12	MAN1A2	-0.049799	7.55265	0.800144	1
ENSG00000183508.5	TENT5C	-0.0395541	1.5244	1	1
ENSG00000196505.11	GDAP2	0.129802	4.33826	0.617495	1
ENSG00000065183.16	WDR3	0.229521	5.20835	0.305614	1
ENSG00000155761.14	SPAG17	-0.231339	1.18766	0.759415	1
ENSG00000092607.15	TBX15	-0.259768	5.76006	0.538437	1
ENSG00000116874.12	WARS2	-0.371032	4.90344	0.0967383	1
ENSG00000236804.1	RPS3AP12	0.954432	1.6454	0.0558064	1
ENSG00000231365.6	WARS2-AS1	-0.25167	2.80654	0.542024	1
ENSG00000143067.5	ZNF697	-0.0128968	4.22418	0.984732	1
ENSG00000092621.13	PHGDH	-0.16783	5.82957	0.599509	1
ENSG00000134250.20	NOTCH2	-0.317857	5.7838	0.430346	1
ENSG00000265808.4	SEC22B	0.0656109	6.72581	0.768452	1
ENSG00000270231.4	NBPF8	0.292932	2.51037	0.491478	1
ENSG00000286106.1	NOTCH2NLR	.	.	.	.
ENSG00000273136.7	NBPF26	-0.109953	1.38579	0.924188	1
ENSG00000226067.7	LINC00623	-0.528661	1.45736	0.555285	1
ENSG00000171943.12	SRGAP2C	0.0371522	4.7105	0.939867	1
ENSG00000233432.2	MTIF2P1	0.241131	0.969612	0.863165	1
ENSG00000273213.4	H3-2	.	.	.	.
ENSG00000270872.2	SRGAP2D	0.181187	0.520131	0.92929	1
ENSG00000266338.6	NBPF15	-0.15973	1.07763	0.855983	1
ENSG00000275291.1	RNVU1-26	.	.	.	.
ENSG00000196369.11	SRGAP2B	0.335023	1.96726	0.426976	1
ENSG00000162825.16	NBPF20	-1.48459	1.40074	0.132594	1
ENSG00000117262.19	GPR89A	-0.0895352	4.2131	0.729054	1
ENSG00000174827.14	PDZK1	.	.	.	.
ENSG00000265491.5	RNF115	-0.194577	6.8605	0.315007	1
ENSG00000186141.9	POLR3C	-0.156058	4.69104	0.499821	1
ENSG00000198483.13	ANKRD35	-0.00658939	4.76786	0.984095	1
ENSG00000143127.13	ITGA10	0.71044	3.38344	0.0311315	1
ENSG00000131779.11	PEX11B	-0.0191668	5.42813	0.936827	1
ENSG00000265241.7	RBM8A	0.0614318	8.04717	0.772431	1
ENSG00000211451.12	GNRHR2	0.388838	2.13757	0.399865	1
ENSG00000234222.6	LIX1L-AS1	0.574952	0.937258	0.367276	1
ENSG00000271601.4	LIX1L	-0.145518	3.26077	0.795858	1
ENSG00000272031.3	ANKRD34A	-0.632904	2.2532	0.237042	1
ENSG00000121851.13	POLR3GL	0.0194025	6.1528	0.93361	1
ENSG00000265972.6	TXNIP	-0.0572371	4.98544	0.900219	1
ENSG00000168509.20	HJV	0.187752	4.22002	0.549968	1
ENSG00000271425.9	NBPF10	0.0797342	0.829024	1	1
ENSG00000287978.1	CH17-408M7.2	0.686445	1.00305	0.388971	1
ENSG00000274428.1	RNVU1-25	-0.206992	2.6027	0.7212	1
ENSG00000131791.8	PRKAB2	-0.172586	4.45631	0.499045	1
ENSG00000180867.11	PDIA3P1	-0.120835	0.744934	0.912628	1
ENSG00000131781.13	FMO5	-0.090533	1.55535	0.907003	1
ENSG00000116128.12	BCL9	-0.627036	2.67633	0.088041	1
ENSG00000162836.12	ACP6	-0.0800214	4.25792	0.739411	1
ENSG00000265107.3	GJA5	-0.652246	1.43661	0.2815	1
ENSG00000188092.15	GPR89B	-0.147531	3.16831	0.658852	1
ENSG00000263956.7	NBPF11	0.495861	1.80537	0.375276	1
ENSG00000274020.4	LINC01138	0.632538	1.34785	0.302511	1
ENSG00000272824.1	RP6-74O6.6	-1.19414	0.752356	0.14014	1
ENSG00000231551.8	PDE4DIPP6	.	.	.	.
ENSG00000270629.6	NBPF14	0.0943277	2.13212	0.921402	1
ENSG00000178104.19	PDE4DIP	0.101268	5.60374	0.70463	1
ENSG00000269713.7	NBPF9	-0.152045	1.45075	0.889443	1
ENSG00000274265.5	CH17-189H20.1	-0.650801	0.972947	0.444021	1
ENSG00000277147.6	LINC00869	-0.730357	1.45881	0.135072	1
ENSG00000206828.1	RNVU1-30	0.593602	0.937073	0.506284	1
ENSG00000261716.2	H2BC20P	1.29413	1.11487	0.0812129	1
ENSG00000184678.10	H2BC21	0.452593	3.18449	0.226412	1
ENSG00000184260.6	H2AC20	0.146875	2.02606	0.764703	1
ENSG00000178096.9	BOLA1	-0.555579	2.05387	0.295538	1
ENSG00000159164.10	SV2A	0.0723426	4.64075	0.762734	1
ENSG00000143368.10	SF3B4	-0.744492	2.5696	0.526525	1
ENSG00000014914.21	MTMR11	-0.0660779	3.74869	0.86709	1
ENSG00000264522.6	OTUD7B	-0.0430958	4.6097	0.873839	1
ENSG00000285184.3	CH17-55D9.1	-0.0580583	2.05611	0.957277	1
ENSG00000136631.15	VPS45	0.193335	3.90003	0.636038	1
ENSG00000023902.14	PLEKHO1	0.0120662	5.67361	0.963987	1
ENSG00000143401.15	ANP32E	-0.115764	7.20364	0.555226	1
ENSG00000118298.12	CA14	0.734294	1.1879	0.188172	1
ENSG00000117362.13	APH1A	-0.214328	8.61246	0.366091	1
ENSG00000118292.9	C1orf54	-0.657095	3.61815	0.0409744	1
ENSG00000159208.16	CIART	-0.182446	2.39974	0.658794	1
ENSG00000266472.6	MRPS21	-0.0655961	7.27167	0.736447	1
ENSG00000117360.13	PRPF3	0.0954006	4.64767	0.680961	1
ENSG00000163125.16	RPRD2	0.0184923	5.78366	0.934859	1
ENSG00000143374.17	TARS2	-0.0714084	1.86179	0.92261	1
ENSG00000143369.15	ECM1	-0.21107	3.5939	0.590555	1
ENSG00000143382.16	ADAMTSL4	-0.053347	2.07845	0.951245	1
ENSG00000143384.14	MCL1	-0.200228	7.47486	0.390918	1
ENSG00000143420.19	ENSA	-0.434629	5.05303	0.249716	1
ENSG00000143457.11	GOLPH3L	-0.11447	5.57201	0.639755	1
ENSG00000163131.12	CTSS	-0.157086	2.94433	0.705589	1
ENSG00000143387.14	CTSK	-0.0140895	6.50872	0.973074	1
ENSG00000143437.21	ARNT	-0.0696571	4.10668	0.815103	1
ENSG00000143379.12	SETDB1	-0.0451179	5.08346	0.861701	1
ENSG00000143418.20	CERS2	0.0762627	0.90381	1	1
ENSG00000143409.16	MINDY1	0.0648101	2.38033	0.928576	1
ENSG00000143363.17	PRUNE1	-0.556999	3.31754	0.38444	1
ENSG00000143443.10	C1orf56	0.0445184	2.06927	1	1
ENSG00000197622.13	CDC42SE1	0.121582	3.20193	0.846251	1
ENSG00000213190.4	MLLT11	0.293386	6.10575	0.293943	1
ENSG00000143458.12	GABPB2	-0.428763	4.36777	0.194421	1
ENSG00000143434.16	SEMA6C	-0.133428	3.42446	0.730073	1
ENSG00000163156.12	SCNM1	0.310096	5.04284	0.272247	1
ENSG00000163155.12	LYSMD1	0.207515	1.09115	0.909322	1
ENSG00000163159.14	VPS72	-0.267363	4.95554	0.364235	1
ENSG00000143398.20	PIP5K1A	0.0354616	4.9776	0.924883	1
ENSG00000159352.16	PSMD4	0.0980947	7.9822	0.682268	1
ENSG00000232671.6	ZNF687-AS1	.	.	.	.
ENSG00000143390.18	RFX5	0.440557	2.60254	0.349634	1
ENSG00000237976.1	RFX5-AS1	-0.563009	2.24757	0.152379	1
ENSG00000143416.21	SELENBP1	0.127321	6.83624	0.661512	1
ENSG00000159377.11	PSMB4	-0.181651	7.42862	0.433662	1
ENSG00000143442.22	POGZ	-0.163603	4.66962	0.632793	1
ENSG00000143367.16	TUFT1	0.0021027	5.03171	0.990156	1
ENSG00000143376.14	SNX27	0.115381	5.73409	0.6645	1
ENSG00000143436.11	MRPL9	-0.0809402	2.15508	0.970981	1
ENSG00000143450.19	OAZ3	-0.0848443	1.25231	0.922119	1
ENSG00000182134.16	TDRKH	-0.150065	2.44848	0.720142	1
ENSG00000159445.13	THEM4	-0.0715277	4.80689	0.804783	1
ENSG00000197747.9	S100A10	-0.358819	9.93505	0.329353	1
ENSG00000163191.6	S100A11	0.133859	9.27119	0.680928	1
ENSG00000237975.7	FLG-AS1	.	.	.	.
ENSG00000143631.11	FLG	0.0548333	2.25152	0.920038	1
ENSG00000197956.10	S100A6	-0.44153	9.77013	0.30441	1
ENSG00000196154.12	S100A4	0.361584	9.13979	0.1165	1
ENSG00000188015.10	S100A3	0.51216	2.62783	0.23059	1
ENSG00000196754.13	S100A2	0.541398	3.28938	0.114621	1
ENSG00000188643.11	S100A16	0.00514528	8.72619	0.984328	1
ENSG00000189171.15	S100A13	0.037505	6.87803	0.872072	1
ENSG00000160679.13	CHTOP	0.00914084	6.6708	0.975744	1
ENSG00000143553.11	SNAPIN	-0.0766634	2.87598	0.901531	1
ENSG00000143621.17	ILF2	-0.255801	6.17404	0.400693	1
ENSG00000143624.14	INTS3	0.108954	2.70676	0.76731	1
ENSG00000143554.14	SLC27A3	-0.0226903	3.81262	0.961188	1
ENSG00000143614.10	GATAD2B	0.119188	5.78881	0.592515	1
ENSG00000198837.10	DENND4B	0.0925248	4.02676	0.766423	1
ENSG00000282386.1	RP11-422P24.12	0.0342202	1.70628	1	1
ENSG00000143543.15	JTB	-0.221514	6.25304	0.270548	1
ENSG00000272654.1	RP11-422P24.11	2.00051	0.635537	0.0147049	1
ENSG00000143545.10	RAB13	-0.0176346	7.43879	0.9324	1
ENSG00000177954.14	RPS27	-0.12361	9.6407	0.583582	1
ENSG00000143549.21	TPM3	0.145573	7.5016	0.527795	1
ENSG00000143612.21	C1orf43	-0.136314	7.07465	0.683548	1
ENSG00000143569.19	UBAP2L	0.0573794	6.20507	0.790385	1
ENSG00000143575.15	HAX1	0.0917155	5.65914	0.674394	1
ENSG00000143515.19	ATP8B2	-0.241339	4.8363	0.556472	1
ENSG00000160712.13	IL6R	-0.290121	3.18562	0.366217	1
ENSG00000169291.10	SHE	.	.	.	.
ENSG00000160714.10	UBE2Q1	-0.163585	5.96649	0.64492	1
ENSG00000160710.18	ADAR	0.0939467	6.08886	0.755145	1
ENSG00000143603.19	KCNN3	0.252086	2.87157	0.488167	1
ENSG00000163344.6	PMVK	-0.147092	5.02432	0.549322	1
ENSG00000163346.17	PBXIP1	0.160672	4.2843	0.585944	1
ENSG00000163348.4	PYGO2	0.0798241	4.46043	0.804174	1
ENSG00000160691.19	SHC1	-0.0736859	3.18877	0.853712	1
ENSG00000173207.13	CKS1B	-0.389857	3.26028	0.543273	1
ENSG00000160688.19	FLAD1	0.251462	4.71601	0.355104	1
ENSG00000160685.13	ZBTB7B	0.0633363	1.01207	1	1
ENSG00000232093.1	DCST1-AS1	-0.0828326	2.10546	0.899513	1
ENSG00000143537.14	ADAM15	-0.16091	5.16561	0.54397	1
ENSG00000243364.8	EFNA4	-0.0480508	2.06176	0.957331	1
ENSG00000143590.14	EFNA3	0.0386233	0.814069	1	1
ENSG00000169242.12	EFNA1	0.201923	5.06327	0.476036	1
ENSG00000169241.19	SLC50A1	0.255895	5.52573	0.266061	1
ENSG00000179085.8	DPM3	-0.233546	5.20138	0.411178	1
ENSG00000163462.18	TRIM46	-0.11413	1.44454	0.945115	1
ENSG00000185499.16	MUC1	0.299877	3.05035	0.41791	1
ENSG00000169231.13	THBS3	0.0615482	4.32381	0.84879	1
ENSG00000160767.21	FAM189B	0.0674152	6.14844	0.780587	1
ENSG00000116521.11	SCAMP3	0.160071	5.21868	0.57892	1
ENSG00000176444.19	CLK2	-0.292223	4.87484	0.307972	1
ENSG00000160752.15	FDPS	0.510926	2.90934	0.19704	1
ENSG00000225855.7	RUSC1-AS1	1.01756	0.6345	0.113339	1
ENSG00000160753.16	RUSC1	0.148269	6.23771	0.561109	1
ENSG00000116539.14	ASH1L	0.128809	5.81033	0.528866	1
ENSG00000235919.4	ASH1L-AS1	0.16658	2.8679	0.653351	1
ENSG00000125459.17	MSTO1	-0.936456	1.27276	0.177113	1
ENSG00000163374.20	YY1AP1	0.132514	5.58468	0.537196	1
ENSG00000132676.16	DAP3	-0.400216	4.99579	0.358042	1
ENSG00000116580.19	GON4L	0.170758	5.36908	0.450597	1
ENSG00000132718.9	SYT11	0.0191955	4.90612	0.968109	1
ENSG00000143622.11	RIT1	-0.070033	4.50479	0.771688	1
ENSG00000132680.11	KHDC4	-0.258374	3.70266	0.475056	1
ENSG00000116584.20	ARHGEF2	-0.467584	4.42605	0.278384	1
ENSG00000163479.14	SSR2	-0.369832	7.08967	0.103245	1
ENSG00000160803.8	UBQLN4	0.765911	1.47682	0.216148	1
ENSG00000116586.12	LAMTOR2	-0.215469	5.22331	0.422004	1
ENSG00000254726.3	MEX3A	0.058584	4.70696	0.811542	1
ENSG00000160789.24	LMNA	-0.334666	7.95026	0.273559	1
ENSG00000196189.13	SEMA4A	.	.	.	.
ENSG00000160785.14	SLC25A44	-0.0767934	4.24482	0.811352	1
ENSG00000160783.19	PMF1	-0.0702903	4.41703	0.815437	1
ENSG00000160781.17	PAQR6	0.221971	1.59076	0.668391	1
ENSG00000198952.8	SMG5	0.497946	3.16917	0.225668	1
ENSG00000163472.19	TMEM79	0.393746	1.35634	0.541195	1
ENSG00000198715.13	GLMP	-0.111133	3.32665	0.777564	1
ENSG00000163468.15	CCT3	0.0957174	7.85516	0.697425	1
ENSG00000125462.19	MIR9-1HG	0.942254	0.967601	0.138163	1
ENSG00000116604.18	MEF2D	-0.0408927	4.11518	0.891448	1
ENSG00000183856.11	IQGAP3	-0.365846	5.34231	0.102149	1
ENSG00000163382.13	NAXE	0.0258616	6.14112	0.924539	1
ENSG00000272068.1	BCAN-AS1	0.836663	1.36746	0.145329	1
ENSG00000132688.11	NES	0.253878	7.32342	0.343607	1
ENSG00000143320.9	CRABP2	0.221687	3.85396	0.706783	1
ENSG00000143319.17	ISG20L2	0.257905	5.99709	0.36515	1
ENSG00000143303.12	RRNAD1	-0.198899	2.61277	0.579143	1
ENSG00000143314.12	MRPL24	0.0202228	7.0178	0.926836	1
ENSG00000143321.19	HDGF	-0.0264757	8.40019	0.896074	1
ENSG00000143294.15	PRCC	0.118043	2.42923	0.792619	1
ENSG00000027869.12	SH2D2A	-0.362234	2.25641	0.452709	1
ENSG00000198400.13	NTRK1	0.691093	1.74044	0.236799	1
ENSG00000187800.14	PEAR1	0.122496	5.82119	0.558725	1
ENSG00000132694.19	ARHGEF11	-0.187564	3.80388	0.57979	1
ENSG00000117036.12	ETV3	0.33011	1.46994	0.547432	1
ENSG00000271736.2	LINC02772	0.367618	0.939114	0.642787	1
ENSG00000183853.18	KIRREL1	0.21761	4.36206	0.47935	1
ENSG00000226520.1	KIRREL1-IT1	.	.	.	.
ENSG00000231434.1	HSP90AA3P	0.707008	1.4014	0.281608	1
ENSG00000163565.19	IFI16	0.080137	6.4992	0.725916	1
ENSG00000162706.13	CADM3	.	.	.	.
ENSG00000213088.12	ACKR1	0.331967	1.5755	0.68499	1
ENSG00000179639.10	FCER1A	0.498702	2.22281	0.359241	1
ENSG00000158716.9	DUSP23	-0.102152	4.20245	0.698532	1
ENSG00000213085.10	CFAP45	-0.181586	1.0774	0.88091	1
ENSG00000158710.15	TAGLN2	-0.136275	9.01598	0.535191	1
ENSG00000224259.7	LINC01133	-0.182508	5.55465	0.421155	1
ENSG00000143315.8	PIGM	-0.00543885	6.01317	0.989227	1
ENSG00000162729.14	IGSF8	0.389093	2.96431	0.277208	1
ENSG00000018625.15	ATP1A2	-0.0818485	2.28517	0.892428	1
ENSG00000162734.13	PEA15	0.199149	9.2534	0.373412	1
ENSG00000132716.19	DCAF8	0.280831	5.81155	0.221561	1
ENSG00000162735.19	PEX19	0.181242	5.82593	0.387932	1
ENSG00000122218.16	COPA	-0.124134	7.70132	0.514463	1
ENSG00000202078.1	Y_RNA	0.436846	1.51953	0.483884	1
ENSG00000162736.17	NCSTN	-0.41138	1.85825	0.658982	1
ENSG00000066294.15	CD84	0.127978	3.746	0.657642	1
ENSG00000026751.17	SLAMF7	.	.	.	.
ENSG00000122223.13	CD244	0.32939	1.18064	0.622962	1
ENSG00000158769.18	F11R	0.107198	3.80993	0.800236	1
ENSG00000215845.11	TSTD1	0.0967425	3.20576	0.873053	1
ENSG00000186517.14	ARHGAP30	0.230364	2.50123	0.669392	1
ENSG00000162755.14	KLHDC9	-0.144203	1.23548	0.874184	1
ENSG00000143256.5	PFDN2	-0.110212	5.4481	0.623945	1
ENSG00000158793.14	NIT1	0.0237907	1.25395	1	1
ENSG00000158796.17	DEDD	-0.230505	3.94429	0.526359	1
ENSG00000143222.12	UFC1	-0.070016	8.17319	0.733403	1
ENSG00000143258.16	USP21	-0.421098	1.82387	0.416869	1
ENSG00000143224.18	PPOX	-0.0541236	2.51738	0.90134	1
ENSG00000158850.15	B4GALT3	-0.0489072	4.79515	0.860468	1
ENSG00000158859.10	ADAMTS4	0.186608	1.73474	0.774277	1
ENSG00000158864.13	NDUFS2	0.104127	8.88341	0.660023	1
ENSG00000158869.11	FCER1G	-0.522746	2.03191	0.271685	1
ENSG00000143252.16	SDHC	-0.699764	5.4013	0.492706	1
ENSG00000188931.4	CFAP126	0.309884	2.41183	0.434242	1
ENSG00000288670.1	RP11-122G18.14	0.16002	1.92178	0.756035	1
ENSG00000288093.1	RP11-122G18.13	0.295885	0.547516	0.661934	1
ENSG00000143226.15	FCGR2A	-0.593342	1.84062	0.191315	1
ENSG00000213075.7	RPL31P11	2.00961	1.04151	0.0412834	1
ENSG00000132185.18	FCRLA	.	.	.	.
ENSG00000162746.14	FCRLB	-0.60929	1.24602	0.273733	1
ENSG00000081721.12	DUSP12	-0.355428	3.53824	0.416627	1
ENSG00000118217.7	ATF6	0.101928	5.48009	0.665605	1
ENSG00000162745.11	OLFML2B	-0.494598	2.72775	0.266896	1
ENSG00000198929.13	NOS1AP	-0.49943	2.19492	0.328614	1
ENSG00000285636.2	RP11-384L19.1	0.359842	0.641509	0.584472	1
ENSG00000152332.16	UHMK1	0.141759	5.80572	0.509051	1
ENSG00000117143.13	UAP1	-0.277685	6.7877	0.381466	1
ENSG00000162733.19	DDR2	0.0207253	7.87253	0.916186	1
ENSG00000132196.16	HSD17B7	1.14844	2.16596	0.00429161	1
ENSG00000185860.13	CCDC190	1.35222	1.48212	0.0739748	1
ENSG00000117152.14	RGS4	0.266921	5.32193	0.332875	1
ENSG00000143248.13	RGS5	0.193721	4.12267	0.657691	1
ENSG00000143228.13	NUF2	-0.255532	5.07495	0.476218	1
ENSG00000185630.19	PBX1	0.0245486	6.60435	0.932393	1
ENSG00000271917.1	RP11-506O24.2	-0.228325	1.33539	0.73539	1
ENSG00000143198.13	MGST3	-0.210229	6.22527	0.54199	1
ENSG00000143149.12	ALDH9A1	-0.252439	6.56161	0.231744	1
ENSG00000143183.18	TMCO1	-0.0235026	7.09613	0.920777	1
ENSG00000143179.16	UCK2	-0.0481337	3.51373	0.911411	1
ENSG00000143157.12	POGK	-0.255451	5.2236	0.260339	1
ENSG00000152382.6	TADA1	0.0575781	4.31843	0.845818	1
ENSG00000198842.10	STYXL2	0.512145	1.11513	0.380922	1
ENSG00000143190.23	POU2F1	0.148761	4.88273	0.526932	1
ENSG00000198821.11	CD247	-0.482618	0.891161	0.543671	1
ENSG00000143162.9	CREG1	-0.52611	2.3533	0.269343	1
ENSG00000198771.11	RCSD1	-0.1177	1.45289	0.885132	1
ENSG00000197965.12	MPZL1	0.0119907	6.12796	0.974718	1
ENSG00000143158.11	MPC2	0.028214	5.56232	0.92746	1
ENSG00000143164.15	DCAF6	0.0249952	5.76927	0.91896	1
ENSG00000143147.15	GPR161	0.169181	4.24979	0.598778	1
ENSG00000143155.13	TIPRL	-0.0512623	6.81743	0.803769	1
ENSG00000213064.10	SFT2D2	0.203496	6.63359	0.315485	1
ENSG00000143178.13	TBX19	0.918049	1.22441	0.119545	1
ENSG00000143196.5	DPT	0.528004	4.22862	0.0842736	1
ENSG00000143153.13	ATP1B1	0.4841	7.60783	0.035534	1
ENSG00000143156.14	NME7	-1.22622	0.52952	0.0933569	1
ENSG00000117475.14	BLZF1	-0.23512	3.86723	0.387113	1
ENSG00000117477.12	CCDC181	-0.385115	2.66752	0.378097	1
ENSG00000213062.5	RP1-206D15.6	-0.1905	1.41173	0.814037	1
ENSG00000188404.10	SELL	-0.0905676	1.9378	0.902081	1
ENSG00000171806.12	METTL18	0.209756	1.34497	0.794853	1
ENSG00000000457.14	SCYL3	-0.192533	2.02877	0.830569	1
ENSG00000075945.13	KIFAP3	-0.223048	4.98325	0.313281	1
ENSG00000120370.13	GORAB	-0.319542	4.04164	0.28176	1
ENSG00000116132.12	PRRX1	-0.109562	8.31986	0.65748	1
ENSG00000271811.1	RP1-79C4.4	-0.0736965	4.59114	0.790541	1
ENSG00000231424.3	RP1-45C12.1	-1.21406	1.56917	0.18821	1
ENSG00000076258.10	FMO4	0.115454	1.4357	0.866546	1
ENSG00000117523.17	PRRC2C	0.0998798	8.5552	0.608029	1
ENSG00000034971.17	MYOC	0.487876	0.560787	0.614517	1
ENSG00000117533.15	VAMP4	0.0164818	4.55217	0.975714	1
ENSG00000010165.20	EEF1AKNMT	0.212298	5.42498	0.347944	1
ENSG00000197959.14	DNM3	0.139194	3.13798	0.751794	1
ENSG00000230630.5	DNM3OS	0.0975314	3.62301	0.819488	1
ENSG00000287336.1	RP5-1116C7.2	-0.359221	0.60301	0.714844	1
ENSG00000135845.10	PIGC	-0.0597178	4.11834	0.83723	1
ENSG00000180999.11	C1orf105	0.467717	3.72213	0.239333	1
ENSG00000094975.14	SUCO	0.0442911	5.50704	0.84929	1
ENSG00000231615.2	RP11-296O14.2	0.733778	1.10066	0.267963	1
ENSG00000203739.4	PRDX6-AS1	0.0953008	4.21064	0.727249	1
ENSG00000117592.9	PRDX6	-0.0649439	7.98663	0.747693	1
ENSG00000183831.7	ANKRD45	-1.1065	0.460481	0.136958	1
ENSG00000076321.11	KLHL20	0.129293	6.48957	0.543987	1
ENSG00000120334.16	CENPL	0.0977249	4.56204	0.751587	1
ENSG00000117593.12	DARS2	-0.110063	4.1482	0.741713	1
ENSG00000234741.8	GAS5	-0.513946	3.99825	0.486788	1
ENSG00000185278.15	ZBTB37	0.526225	4.14946	0.0667032	1
ENSG00000135870.12	RC3H1	-0.0624625	5.08143	0.787154	1
ENSG00000152061.24	RABGAP1L	-0.285906	4.0805	0.339175	1
ENSG00000116161.18	CACYBP	-0.0106984	6.83907	0.962756	1
ENSG00000120333.4	MRPS14	0.183246	4.47581	0.443969	1
ENSG00000206659.1	Y_RNA	-0.214947	2.51603	0.68773	1
ENSG00000235750.10	KIAA0040	0.727622	1.47132	0.310854	1
ENSG00000143207.21	COP1	-0.351446	3.53129	0.504536	1
ENSG00000242193.11	CRYZL2P	-0.655139	2.95605	0.206114	1
ENSG00000224687.2	RASAL2-AS1	-0.0906408	2.77453	0.898927	1
ENSG00000075391.17	RASAL2	-0.0680151	5.06596	0.784717	1
ENSG00000116191.18	RALGPS2	-0.233042	5.95748	0.483176	1
ENSG00000116194.13	ANGPTL1	0.224745	2.11418	0.594259	1
ENSG00000116199.12	FAM20B	-0.270327	4.79552	0.465578	1
ENSG00000186283.14	TOR3A	-0.00728009	4.02284	1	1
ENSG00000143322.21	ABL2	0.0406229	6.98747	0.836845	1
ENSG00000057252.13	SOAT1	0.00546557	5.32147	1	1
ENSG00000169905.13	TOR1AIP2	-0.00281721	7.17508	0.993541	1
ENSG00000143337.19	TOR1AIP1	-0.110592	5.34834	0.676566	1
ENSG00000135837.16	CEP350	0.08854	6.84971	0.655664	1
ENSG00000116260.17	QSOX1	0.00784373	8.58562	0.973977	1
ENSG00000121454.6	LHX4	-0.778388	0.678037	0.357069	1
ENSG00000230124.8	ACBD6	-0.158488	5.60176	0.458072	1
ENSG00000143324.14	XPR1	0.166295	4.43886	0.564052	1
ENSG00000135835.12	KIAA1614	0.571786	1.97678	0.226821	1
ENSG00000135823.14	STX6	-0.53041	3.90857	0.116698	1
ENSG00000153029.16	MR1	0.116405	4.83848	0.677165	1
ENSG00000162783.11	IER5	0.0261058	7.70862	0.907002	1
ENSG00000135821.19	GLUL	-0.0253171	5.80569	0.930067	1
ENSG00000135828.11	RNASEL	0.081004	2.96565	0.882249	1
ENSG00000143333.7	RGS16	0.18115	3.86724	0.698278	1
ENSG00000135838.14	NPL	-0.745273	0.882133	0.340586	1
ENSG00000287808.1	RP11-249O6.2	1.02664	1.12084	0.131443	1
ENSG00000135829.17	DHX9	-0.0296752	6.31116	0.890832	1
ENSG00000135862.6	LAMC1	-0.179391	6.4335	0.42679	1
ENSG00000058085.15	LAMC2	-0.0943871	2.87919	0.864141	1
ENSG00000157064.11	NMNAT2	-0.129406	1.76083	0.808343	1
ENSG00000287929.1	RP11-548N1.2	.	.	.	.
ENSG00000116698.21	SMG7	0.0644528	4.07204	0.804184	1
ENSG00000116701.15	NCF2	0.32125	1.30682	0.636603	1
ENSG00000162704.16	ARPC5	-0.151037	7.82075	0.539768	1
ENSG00000143344.16	RGL1	0.377781	4.27202	0.274449	1
ENSG00000198756.12	COLGALT2	-0.676035	1.68486	0.242814	1
ENSG00000198860.14	TSEN15	-0.148206	5.25004	0.746765	1
ENSG00000116667.15	C1orf21	-0.0933459	4.84356	0.73912	1
ENSG00000116406.19	EDEM3	-0.231796	4.92079	0.566783	1
ENSG00000135842.17	NIBAN1	-0.366111	5.74296	0.115211	1
ENSG00000121481.11	RNF2	0.0267705	5.07229	0.923656	1
ENSG00000121486.12	TRMT1L	-0.10601	4.57433	0.661752	1
ENSG00000116668.13	SWT1	-0.33109	2.04945	0.4871	1
ENSG00000279838.1	RP4-635A23.6	0.561432	2.63359	0.174015	1
ENSG00000116679.16	IVNS1ABP	0.194981	7.13418	0.387509	1
ENSG00000143341.12	HMCN1	0.149522	2.73406	0.745867	1
ENSG00000116690.13	PRG4	0.0995033	7.90221	0.762078	1
ENSG00000047410.14	TPR	0.162252	7.82092	0.4395	1
ENSG00000157181.16	ODR4	-0.00802155	5.18858	0.990138	1
ENSG00000229739.4	PDC-AS1	-0.573145	1.73938	0.260347	1
ENSG00000073756.13	PTGS2	-0.0785208	3.24263	0.886546	1
ENSG00000116711.10	PLA2G4A	-0.51995	1.52868	0.386477	1
ENSG00000150681.10	RGS18	-0.0252064	2.60697	0.963838	1
ENSG00000231767.4	RPS27AP5	-0.438984	7.53137	0.248328	1
ENSG00000116741.8	RGS2	-0.0505471	3.98557	0.842154	1
ENSG00000116750.14	UCHL5	0.121884	6.44149	0.60258	1
ENSG00000238754.1	SCARNA18B	.	.	.	.
ENSG00000116747.13	RO60	0.0252623	7.23039	0.909352	1
ENSG00000023572.10	GLRX2	0.0268753	6.47465	0.897935	1
ENSG00000134371.14	CDC73	0.0416822	6.55608	0.858984	1
ENSG00000162630.6	B3GALT2	0.307767	2.63607	0.511731	1
ENSG00000286285.1	RP11-57K16.1	0.26519	0.677805	0.831914	1
ENSG00000000971.16	CFH	-0.101829	5.66914	0.63838	1
ENSG00000066279.19	ASPM	-0.267814	7.30891	0.272722	1
ENSG00000177888.8	ZBTB41	-0.121035	5.04074	0.683438	1
ENSG00000213047.13	DENND1B	-0.255939	4.18677	0.359762	1
ENSG00000235582.2	RP11-448G4.2	-0.17236	5.1151	0.747087	1
ENSG00000203724.11	C1orf53	0.297177	1.0766	0.675011	1
ENSG00000143355.16	LHX9	-0.500112	2.61319	0.41973	1
ENSG00000151414.15	NEK7	-0.56338	4.64402	0.0560474	1
ENSG00000081237.20	PTPRC	0.255592	4.86005	0.323333	1
ENSG00000227747.2	RP11-16L9.1	-0.398478	2.38489	0.724944	1
ENSG00000162702.8	ZNF281	0.0147596	5.48955	0.955287	1
ENSG00000118193.12	KIF14	-0.00965122	5.87402	0.974658	1
ENSG00000118197.14	DDX59	-0.509004	2.71082	0.2295	1
ENSG00000118200.14	CAMSAP2	0.1212	6.91451	0.556458	1
ENSG00000116852.15	KIF21B	-0.44206	3.01252	0.22131	1
ENSG00000081248.12	CACNA1S	0.363732	1.43457	0.492519	1
ENSG00000116857.17	TMEM9	0.0528994	6.10126	0.812691	1
ENSG00000163395.17	IGFN1	0.357522	5.33848	0.325153	1
ENSG00000081277.13	PKP1	-0.109055	2.44757	0.818426	1
ENSG00000118194.20	TNNT2	0.129879	3.96802	0.716809	1
ENSG00000159166.15	LAD1	-0.141118	0.445424	1	1
ENSG00000159173.19	TNNI1	0.197768	7.3292	0.473036	1
ENSG00000174307.7	PHLDA3	0.204059	6.22468	0.355735	1
ENSG00000159176.14	CSRP1	0.109061	6.1591	0.670717	1
ENSG00000224536.2	RP11-134G8.7	-0.0800341	1.63847	0.946639	1
ENSG00000223396.4	RPS10P7	0.0187458	2.08341	1	1
ENSG00000134369.15	NAV1	0.216928	7.95851	0.271448	1
ENSG00000235121.1	RP11-90L20.2	0.14164	2.42404	0.736977	1
ENSG00000198700.10	IPO9	0.00779512	7.74908	0.969427	1
ENSG00000198892.7	SHISA4	-0.123608	4.55693	0.626953	1
ENSG00000163431.13	LMOD1	0.0994195	4.22644	0.839445	1
ENSG00000134375.11	TIMM17A	-0.243755	6.12423	0.276321	1
ENSG00000176393.11	RNPEP	-1.44361	4.84295	9.19467e-06	0.046571
ENSG00000143851.15	PTPN7	0.409841	4.55234	0.263369	1
ENSG00000077152.11	UBE2T	-0.190101	3.71774	0.615225	1
ENSG00000077157.22	PPP1R12B	0.0281391	6.10161	0.905153	1
ENSG00000143858.12	SYT2	.	.	.	.
ENSG00000117139.18	KDM5B	-0.0216567	6.1786	0.922145	1
ENSG00000228288.7	PCAT6	-0.294265	1.95357	0.548327	1
ENSG00000214796.8	TUBA5P	0.121688	1.29142	0.920278	1
ENSG00000183155.5	RABIF	-0.256361	4.96953	0.28115	1
ENSG00000117153.16	KLHL12	-0.0611024	4.28308	0.885914	1
ENSG00000159346.13	ADIPOR1	-0.00191667	4.93348	1	1
ENSG00000159348.13	CYB5R1	-0.229163	6.12357	0.281319	1
ENSG00000163444.12	TMEM183A	-0.097939	4.68743	0.712824	1
ENSG00000143847.15	PPFIA4	0.0743033	3.30225	0.849331	1
ENSG00000122180.5	MYOG	-0.122843	0.606482	1	1
ENSG00000163485.17	ADORA1	-0.0482752	3.71931	0.931886	1
ENSG00000133055.9	MYBPH	0.433899	7.82452	0.183587	1
ENSG00000133048.13	CHI3L1	0.238881	12.1277	0.466869	1
ENSG00000236523.2	NPM1P40	0.337354	1.02235	0.622299	1
ENSG00000159388.6	BTG2	-0.173943	4.1404	0.541233	1
ENSG00000122176.12	FMOD	0.37364	5.2113	0.105434	1
ENSG00000188783.6	PRELP	0.269934	7.91469	0.285452	1
ENSG00000058668.15	ATP2B4	-0.330644	8.29389	0.323663	1
ENSG00000182004.13	SNRPE	-0.0503302	6.9946	0.796522	1
ENSG00000143842.15	SOX13	0.145162	1.49777	0.786254	1
ENSG00000170498.9	KISS1	0.248288	4.64379	0.574341	1
ENSG00000143850.16	PLEKHA6	0.111396	2.27976	0.853819	1
ENSG00000219133.2	RP11-203F10.6	0.142202	0.992068	0.9199	1
ENSG00000158615.9	PPP1R15B	-0.322754	4.06253	0.213067	1
ENSG00000133056.14	PIK3C2B	0.288099	2.16981	0.506937	1
ENSG00000198625.13	MDM4	0.0487712	6.69813	0.816622	1
ENSG00000287197.1	RP11-80N9.1	0.038011	1.05601	1	1
ENSG00000163531.17	NFASC	-0.317251	3.40782	0.321245	1
ENSG00000174529.7	TMEM81	-0.317214	1.91793	0.500574	1
ENSG00000117222.14	RBBP5	0.00922152	5.59958	0.971431	1
ENSG00000133059.17	DSTYK	-0.0206726	6.79162	0.929352	1
ENSG00000133069.17	TMCC2	0.607461	1.79307	0.237253	1
ENSG00000163545.11	NUAK2	-0.0697324	2.8552	0.912381	1
ENSG00000117266.16	CDK18	0.488555	2.05731	0.338091	1
ENSG00000158711.14	ELK4	-0.206515	4.17195	0.435251	1
ENSG00000158715.6	SLC45A3	0.374442	1.68851	0.538038	1
ENSG00000069275.13	NUCKS1	0.000251094	10.8293	0.999074	1
ENSG00000201944.1	SNORA72	0.581893	1.5524	0.247414	1
ENSG00000117280.13	RAB29	0.163674	5.49843	0.487208	1
ENSG00000133065.11	SLC41A1	0.0179243	4.20285	0.987982	1
ENSG00000286619.1	RP4-681L3.3	0.104857	2.15572	0.880376	1
ENSG00000276600.5	RAB7B	0.347923	4.05258	0.350536	1
ENSG00000196550.11	FAM72A	.	.	.	.
ENSG00000266028.8	SRGAP2	-0.0477296	5.62411	0.834369	1
ENSG00000263528.8	IKBKE	0.153468	3.05347	0.717727	1
ENSG00000266094.8	RASSF5	0.384769	1.55026	0.562472	1
ENSG00000234981.1	RP11-534L20.4	-0.736968	1.02022	0.291675	1
ENSG00000143486.16	EIF2D	-0.469468	3.59461	0.204598	1
ENSG00000143479.18	DYRK3	-0.210492	3.31511	0.532205	1
ENSG00000162889.11	MAPKAPK2	0.0761351	7.32478	0.72242	1
ENSG00000162894.12	FCMR	0.386	3.09243	0.198745	1
ENSG00000123836.15	PFKFB2	0.104137	3.34256	0.806857	1
ENSG00000180667.11	YOD1	-0.0935134	3.39025	0.766282	1
ENSG00000123843.13	C4BPB	0.0743225	1.75258	0.944911	1
ENSG00000196352.16	CD55	0.0451806	5.73114	0.867616	1
ENSG00000197721.17	CR1L	-1.38689	0.992892	0.0404504	1
ENSG00000117335.20	CD46	-0.102487	5.28432	0.67906	1
ENSG00000203709.12	MIR29B2CHG	0.522519	2.04598	0.216911	1
ENSG00000076356.7	PLXNA2	-0.0828066	4.98417	0.743213	1
ENSG00000196878.15	LAMB3	-0.296478	3.5365	0.390161	1
ENSG00000123689.6	G0S2	-0.288866	2.30296	0.759349	1
ENSG00000117594.10	HSD11B1	0.0108996	1.84867	1	1
ENSG00000009790.15	TRAF3IP3	.	.	.	.
ENSG00000162757.4	C1orf74	0.172898	2.39862	0.690601	1
ENSG00000117597.18	UTP25	-0.356481	3.75393	0.213667	1
ENSG00000143469.20	SYT14	0.273682	1.83385	0.652946	1
ENSG00000203706.8	SERTAD4-AS1	-0.102942	1.11748	1	1
ENSG00000082497.12	SERTAD4	0.138828	5.885	0.584954	1
ENSG00000054392.13	HHAT	0.351539	4.1293	0.33485	1
ENSG00000117625.14	RCOR3	0.19842	5.56019	0.349541	1
ENSG00000082512.15	TRAF5	-0.171899	4.70555	0.575491	1
ENSG00000153363.13	LINC00467	0.224112	4.20485	0.421541	1
ENSG00000170385.10	SLC30A1	-0.281914	5.60925	0.275867	1
ENSG00000117650.13	NEK2	0.0542105	3.52696	0.919379	1
ENSG00000123684.13	LPGAT1	-0.915248	4.90738	0.0738029	1
ENSG00000143493.13	INTS7	0.0821558	4.40432	0.783228	1
ENSG00000143476.18	DTL	0.0494729	5.8225	0.842178	1
ENSG00000220749.4	RPL21P28	-0.0615584	1.88269	0.901678	1
ENSG00000066027.12	PPP2R5A	-0.346736	5.2825	0.208472	1
ENSG00000065600.13	PACC1	-0.280749	2.57128	0.482274	1
ENSG00000117691.10	NENF	-0.187576	6.19531	0.436988	1
ENSG00000162772.17	ATF3	-0.14733	2.30925	0.743933	1
ENSG00000123685.9	BATF3	0.541789	2.14412	0.206644	1
ENSG00000117697.15	NSL1	-0.0936414	5.82089	0.651534	1
ENSG00000203705.11	TATDN3	-0.394475	3.28283	0.214006	1
ENSG00000198468.9	FLVCR1-DT	0.298243	2.07697	0.503579	1
ENSG00000162769.13	FLVCR1	0.560993	3.65316	0.097783	1
ENSG00000143494.16	VASH2	0.336918	4.82538	0.301292	1
ENSG00000174606.14	ANGEL2	-0.0613696	4.42704	0.804556	1
ENSG00000136643.12	RPS6KC1	-0.0300452	4.47277	0.906661	1
ENSG00000117707.16	PROX1	0.0835153	1.4148	1	1
ENSG00000143499.14	SMYD2	-0.243434	5.21838	0.412106	1
ENSG00000152104.12	PTPN14	0.0868472	8.70964	0.703718	1
ENSG00000117724.13	CENPF	-0.018744	8.18792	0.932105	1
ENSG00000250536.1	ABHD17AP3	-0.245955	4.86929	0.332321	1
ENSG00000082482.14	KCNK2	-0.118282	6.27174	0.76389	1
ENSG00000136636.13	KCTD3	-0.0448164	6.11773	0.83281	1
ENSG00000196482.18	ESRRG	0.227113	1.92423	0.648433	1
ENSG00000092978.11	GPATCH2	-0.0260359	5.2197	0.927891	1
ENSG00000162814.11	SPATA17	-1.22242	1.66743	0.0422686	1
ENSG00000067533.6	RRP15	-0.00308278	5.18176	0.990254	1
ENSG00000092969.12	TGFB2	0.134551	3.1339	0.760664	1
ENSG00000143353.12	LYPLAL1	-0.207071	3.08952	0.633151	1
ENSG00000277007.1	RP11-392O17.2	1.19858	0.646835	0.132798	1
ENSG00000215817.7	ZC3H11B	0.217031	1.168	0.809837	1
ENSG00000136628.18	EPRS1	0.0490357	8.05754	0.824273	1
ENSG00000162813.18	BPNT1	0.111993	3.46005	0.801072	1
ENSG00000067704.10	IARS2	0.0317496	4.38209	0.934923	1
ENSG00000118873.16	RAB3GAP2	0.0367801	7.39095	0.866809	1
ENSG00000218283.2	MORF4L1P1	0.330148	2.72988	0.435304	1
ENSG00000116141.17	MARK1	0.310864	1.56176	0.492022	1
ENSG00000162817.7	C1orf115	0.294125	0.517811	0.735573	1
ENSG00000117791.16	MTARC2	-0.0720084	3.33414	0.848343	1
ENSG00000186205.13	MTARC1	.	.	.	.
ENSG00000136630.13	HLX	0.225431	3.33248	0.444682	1
ENSG00000143507.18	DUSP10	0.603277	1.76551	0.268853	1
ENSG00000143512.13	HHIPL2	0.416498	4.13428	0.185175	1
ENSG00000143498.18	TAF1A	0.116034	2.37672	0.834392	1
ENSG00000225265.2	TAF1A-AS1	0.665394	0.701848	0.285549	1
ENSG00000154305.18	MIA3	-0.0412176	5.81832	0.851413	1
ENSG00000272750.1	RP11-378J18.8	-0.0666322	2.55879	0.934822	1
ENSG00000186063.13	AIDA	-0.264158	3.0851	0.606574	1
ENSG00000162819.12	BROX	-0.101885	6.74673	0.762754	1
ENSG00000197520.10	FAM177B	-0.300946	6.68027	0.385534	1
ENSG00000154309.9	DISP1	0.0924556	2.81974	0.825254	1
ENSG00000162909.18	CAPN2	-0.0600084	7.60226	0.786967	1
ENSG00000143514.17	TP53BP2	0.0890304	4.47984	0.776822	1
ENSG00000185495.10	SEPTIN7P13	0.073567	2.45111	0.874824	1
ENSG00000143756.12	FBXO28	0.189908	4.6094	0.460717	1
ENSG00000143753.13	DEGS1	0.0981923	7.49971	0.680352	1
ENSG00000143748.18	NVL	0.191518	3.58789	0.585557	1
ENSG00000143771.12	CNIH4	0.0117471	6.58819	0.972314	1
ENSG00000162923.17	WDR26	-0.218189	5.08618	0.550772	1
ENSG00000143786.8	CNIH3	0.5276	2.41283	0.257749	1
ENSG00000185842.16	DNAH14	-0.0248289	3.69515	0.933005	1
ENSG00000143815.15	LBR	0.136128	5.71841	0.538205	1
ENSG00000154380.17	ENAH	-0.182297	10.2826	0.358462	1
ENSG00000227496.3	RP11-145A3.1	-0.346328	3.0821	0.425294	1
ENSG00000226349.1	RP11-145A3.2	.	.	.	.
ENSG00000143742.14	SRP9	-0.273917	3.23981	0.604833	1
ENSG00000242861.1	RP11-285F7.2	-0.33453	4.22016	0.370204	1
ENSG00000196187.12	TMEM63A	0.0450315	3.41116	0.904976	1
ENSG00000143811.19	PYCR2	-0.0423853	7.12476	0.850286	1
ENSG00000143751.10	SDE2	-0.244561	3.40799	0.458642	1
ENSG00000272562.2	H3-3A-DT	.	.	.	.
ENSG00000163041.13	H3-3A	0.234148	4.88188	0.571579	1
ENSG00000182827.9	ACBD3	0.0625337	7.51555	0.74591	1
ENSG00000183814.16	LIN9	-0.704235	2.01804	0.198583	1
ENSG00000143799.14	PARP1	0.0661161	6.72333	0.756676	1
ENSG00000203685.10	STUM	-0.241244	1.59838	0.811514	1
ENSG00000143772.10	ITPKB	-0.619642	2.76843	0.0613159	1
ENSG00000143801.18	PSEN2	-1.36139	0.407058	0.116189	1
ENSG00000143776.19	CDC42BPA	0.0531049	5.95517	0.838423	1
ENSG00000181450.18	ZNF678	-0.360357	3.12536	0.269214	1
ENSG00000143740.15	SNAP47	0.0619391	5.48682	0.840543	1
ENSG00000081692.13	JMJD4	-0.115208	4.2006	0.790019	1
ENSG00000143816.8	WNT9A	-0.155441	1.05746	0.826125	1
ENSG00000143761.16	ARF1	-0.259378	8.74968	0.305341	1
ENSG00000143793.13	C1orf35	-0.113232	4.89069	0.672214	1
ENSG00000162910.19	MRPL55	0.0101277	5.53249	0.970752	1
ENSG00000143774.17	GUK1	-0.190072	6.46567	0.360237	1
ENSG00000198835.4	GJC2	0.262652	2.43743	0.493165	1
ENSG00000181873.13	IBA57	-0.0396049	2.77618	0.967936	1
ENSG00000162913.10	OBSCN-AS1	0.314488	0.805547	0.733826	1
ENSG00000154358.23	OBSCN	0.516674	3.56191	0.153129	1
ENSG00000269934.3	RP5-1139B12.2	0.707794	2.63262	0.102876	1
ENSG00000154370.16	TRIM11	0.218571	6.5121	0.397224	1
ENSG00000181218.5	H2AW	0.272557	1.76879	0.605902	1
ENSG00000168159.14	RNF187	0.171073	7.72466	0.447267	1
ENSG00000116574.6	RHOU	0.294683	3.13498	0.605531	1
ENSG00000177788.6	RP5-1061H20.4	-0.879597	1.41878	0.0830815	1
ENSG00000168118.12	RAB4A	-0.247863	5.25097	0.413262	1
ENSG00000154429.11	CCSAP	-0.140914	3.81997	0.642192	1
ENSG00000143632.15	ACTA1	0.0318223	6.75648	0.881394	1
ENSG00000069248.12	NUP133	0.00165692	5.70548	1	1
ENSG00000135776.5	ABCB10	-0.0493803	2.03564	0.964892	1
ENSG00000135801.10	TAF5L	-0.282892	3.32621	0.440668	1
ENSG00000135763.10	URB2	0.225942	3.13883	0.500243	1
ENSG00000143641.10	GALNT2	-0.040774	6.47769	0.837794	1
ENSG00000177614.11	PGBD5	-0.0648118	1.9512	0.955697	1
ENSG00000135775.14	COG2	-0.128684	2.73075	0.753675	1
ENSG00000135744.9	AGT	0.0580747	4.3862	0.896958	1
ENSG00000119280.17	C1orf198	-0.577866	4.19445	0.104399	1
ENSG00000143643.13	TTC13	0.114428	1.21933	0.932457	1
ENSG00000173409.14	ARV1	-0.111992	4.02722	0.81565	1
ENSG00000182118.8	FAM89A	0.386522	3.36868	0.20205	1
ENSG00000143633.13	C1orf131	0.0510261	5.18947	0.826137	1
ENSG00000116906.13	GNPAT	-0.154657	5.32212	0.475634	1
ENSG00000116903.7	EXOC8	-0.0645839	4.70932	0.796307	1
ENSG00000010072.16	SPRTN	-0.315557	4.09279	0.229672	1
ENSG00000233461.6	RP11-295G20.2	-0.0871372	3.12789	0.802883	1
ENSG00000116918.15	TSNAX	0.0723199	6.51609	0.725099	1
ENSG00000162946.23	DISC1	0.22995	2.60471	0.605213	1
ENSG00000286071.1	DISC2	0.0996013	0.603362	1	1
ENSG00000116991.11	SIPA1L2	0.097343	5.42227	0.709868	1
ENSG00000212916.6	MAP10	-0.431674	1.71675	0.4708	1
ENSG00000135778.12	NTPCR	-0.163368	5.40474	0.438749	1
ENSG00000135749.19	PCNX2	0.406814	5.05771	0.126379	1
ENSG00000231940.1	RPS7P3	-0.251816	7.81001	0.338615	1
ENSG00000143674.11	MAP3K21	0.123599	1.41734	0.934858	1
ENSG00000135750.15	KCNK1	0.0190129	3.5103	1	1
ENSG00000231663.1	COA6-AS1	-0.0879072	0.708506	1	1
ENSG00000168275.16	COA6	-0.448853	3.94581	0.258528	1
ENSG00000059588.10	TARBP1	-0.22311	3.23476	0.517348	1
ENSG00000168264.11	IRF2BP2	-0.13153	7.15926	0.560391	1
ENSG00000238005.4	RP11-443B7.1	0.538676	1.00008	0.457923	1
ENSG00000173726.11	TOMM20	-0.158157	6.7243	0.533208	1
ENSG00000188739.15	RBM34	-0.353699	1.82145	0.501413	1
ENSG00000054267.22	ARID4B	-0.100348	7.61062	0.60259	1
ENSG00000152904.11	GGPS1	0.0918888	5.11452	0.679784	1
ENSG00000285053.1	TBCE	-0.442634	1.0291	0.550667	1
ENSG00000284770.2	TBCE	-0.604262	1.55135	0.387034	1
ENSG00000162885.14	B3GALNT2	-0.0645086	3.88318	0.865461	1
ENSG00000168243.11	GNG4	0.299539	2.90577	0.534368	1
ENSG00000143669.14	LYST	0.0348743	4.64942	0.906275	1
ENSG00000116962.15	NID1	-0.1827	5.6385	0.393281	1
ENSG00000077585.14	GPR137B	-0.227383	2.7956	0.59225	1
ENSG00000086619.14	ERO1B	-0.0842289	2.81518	0.869568	1
ENSG00000186197.15	EDARADD	-0.0914536	2.84556	0.851222	1
ENSG00000116977.19	LGALS8	0.332249	4.56866	0.217353	1
ENSG00000273058.2	RP11-385F5.5	-0.0495268	2.0709	1	1
ENSG00000119285.11	HEATR1	0.0851065	3.5211	0.792371	1
ENSG00000077522.15	ACTN2	0.0244217	5.73849	0.919419	1
ENSG00000116984.15	MTR	-0.0262105	6.36196	0.900896	1
ENSG00000198626.17	RYR2	0.523672	2.8994	0.200285	1
ENSG00000155816.21	FMN2	-0.0533574	2.84787	0.952883	1
ENSG00000180875.5	GREM2	-0.12662	3.80413	0.867668	1
ENSG00000287516.1	RP11-527D7.1	0.373536	0.745635	0.780069	1
ENSG00000091483.8	FH	-0.387886	5.22978	0.421218	1
ENSG00000203668.3	CHML	-0.338142	4.08956	0.213196	1
ENSG00000174371.17	EXO1	-0.134854	3.11874	0.720508	1
ENSG00000143702.16	CEP170	0.0502709	5.20855	0.900255	1
ENSG00000054282.16	SDCCAG8	-0.112436	5.13709	0.633728	1
ENSG00000224727.1	FCF1P7	.	.	.	.
ENSG00000117020.19	AKT3	-0.220814	5.90684	0.294381	1
ENSG00000236031.1	RP11-269F20.1	0.251194	4.22379	0.415694	1
ENSG00000179456.10	ZBTB18	0.237378	5.6542	0.435169	1
ENSG00000035687.10	ADSS2	-0.228185	5.03611	0.456281	1
ENSG00000121644.19	DESI2	0.0414226	4.98702	0.916647	1
ENSG00000153187.20	HNRNPU	-0.216844	8.65748	0.548605	1
ENSG00000203666.12	EFCAB2	-0.0167274	3.53354	1	1
ENSG00000185420.19	SMYD3	-0.238327	4.89566	0.358099	1
ENSG00000207326.1	Y_RNA	0.565035	1.00451	0.380851	1
ENSG00000162851.8	TFB2M	.	.	.	.
ENSG00000162852.14	CNST	0.48989	3.30443	0.0942408	1
ENSG00000228955.2	RP11-452J6.2	-0.202782	1.28367	0.731514	1
ENSG00000143653.10	SCCPDH	-0.0375382	5.97737	0.901431	1
ENSG00000223519.8	KIF28P	0.365021	2.16401	0.44604	1
ENSG00000227953.7	LINC01341	-0.488441	1.15986	0.468053	1
ENSG00000153207.16	AHCTF1	-0.135117	4.25898	0.657245	1
ENSG00000277462.2	ZNF670	-0.209686	2.5034	0.659972	1
ENSG00000188295.15	ZNF669	-0.12524	0.991404	0.90447	1
ENSG00000196418.13	ZNF124	-0.0851222	3.5256	0.79305	1
ENSG00000259865.1	RP11-488L18.10	0.303606	3.45606	0.308716	1
ENSG00000227671.4	ZNF731P	0.595096	0.540022	0.530796	1
ENSG00000162714.13	ZNF496	0.696315	2.77482	0.0520434	1
ENSG00000169224.13	GCSAML	0.303703	3.15867	0.420173	1
ENSG00000162722.9	TRIM58	-0.0371868	2.61115	1	1
ENSG00000175137.11	SH3BP5L	-0.24938	5.20508	0.268197	1
ENSG00000171161.13	ZNF672	-0.111935	3.05887	0.778712	1
ENSG00000171163.16	ZNF692	-0.406657	2.13546	0.411371	1
ENSG00000185220.12	PGBD2	-1.14574	1.42766	0.0622184	1
ENSG00000035115.22	SH3YL1	-0.441493	3.30903	0.173492	1
ENSG00000143727.16	ACP1	-0.166468	6.52929	0.518031	1
ENSG00000151353.15	TMEM18	-0.00274072	7.01275	0.996745	1
ENSG00000130508.11	PXDN	0.147543	9.80061	0.563424	1
ENSG00000186487.20	MYT1L	0.312961	1.95854	0.416199	1
ENSG00000032389.13	EIPR1	-0.0301382	3.07787	0.957607	1
ENSG00000171853.16	TRAPPC12	-0.222955	4.43534	0.387957	1
ENSG00000182551.14	ADI1	0.0202889	8.36853	0.921191	1
ENSG00000171865.10	RNASEH1	-0.00256985	7.3437	0.992043	1
ENSG00000234171.3	RNASEH1-AS1	-0.1007	4.15872	0.725755	1
ENSG00000287126.1	RP13-512J5.2	-0.282395	0.629788	0.713971	1
ENSG00000171863.15	RPS7	-0.438836	7.82798	0.528918	1
ENSG00000176887.7	SOX11	0.203215	7.98437	0.402536	1
ENSG00000134326.12	CMPK2	0.672684	3.20691	0.209655	1
ENSG00000134321.13	RSAD2	1.52155	2.5394	0.0215819	1
ENSG00000228203.7	GRASLND	-0.300553	1.16148	0.588215	1
ENSG00000151692.15	RNF144A	0.333627	2.8574	0.316786	1
ENSG00000223884.7	AC019048.1	-0.283872	1.07495	0.640029	1
ENSG00000236790.6	LINC00299	1.00366	0.940774	0.106029	1
ENSG00000235092.6	ID2-AS1	-0.121611	2.04937	0.854321	1
ENSG00000115738.10	ID2	0.225243	8.12466	0.361477	1
ENSG00000134313.16	KIDINS220	-0.161992	5.72133	0.466547	1
ENSG00000143797.12	MBOAT2	0.203051	6.30713	0.360184	1
ENSG00000151693.11	ASAP2	-0.0101793	1.8654	1	1
ENSG00000119185.13	ITGB1BP1	-0.150881	6.10507	0.524261	1
ENSG00000119203.14	CPSF3	-0.0392556	5.9129	0.865267	1
ENSG00000134330.19	IAH1	-0.370804	5.18115	0.161317	1
ENSG00000151694.14	ADAM17	0.231387	2.79897	0.479284	1
ENSG00000134308.14	YWHAQ	-0.202307	8.26028	0.464537	1
ENSG00000115750.17	TAF1B	-0.108798	3.71816	0.716052	1
ENSG00000269973.1	RP11-95D17.1	0.0224375	3.74394	0.964835	1
ENSG00000134317.18	GRHL1	0.164858	0.971847	0.922918	1
ENSG00000260077.1	RP11-254F7.2	-0.793927	1.86682	0.152211	1
ENSG00000205795.4	CYS1	-0.048832	1.4423	1	1
ENSG00000171848.16	RRM2	-0.194359	7.57756	0.354332	1
ENSG00000115756.13	HPCAL1	0.132181	7.83284	0.532937	1
ENSG00000115758.13	ODC1	-0.408111	6.14604	0.260038	1
ENSG00000257135.7	ODC1-DT	.	.	.	.
ENSG00000115761.16	NOL10	-0.0523156	5.07415	0.860863	1
ENSG00000243819.4	RN7SL832P	0.215718	2.65199	0.643336	1
ENSG00000143870.13	PDIA6	0.377523	5.77113	0.20709	1
ENSG00000162976.13	SLC66A3	-0.378581	4.17067	0.313957	1
ENSG00000134318.14	ROCK2	0.10989	7.96139	0.570326	1
ENSG00000169016.17	E2F6	0.204801	4.31652	0.392824	1
ENSG00000196208.14	GREB1	.	.	.	.
ENSG00000134324.12	LPIN1	0.164818	5.67744	0.452779	1
ENSG00000224184.6	MIR3681HG	0.0762081	1.4448	1	1
ENSG00000071575.12	TRIB2	0.136309	6.15996	0.633412	1
ENSG00000162981.14	LRATD1	-0.235091	2.55643	0.729337	1
ENSG00000151779.13	NBAS	0.19085	5.56528	0.375131	1
ENSG00000079785.16	DDX1	0.123435	7.79171	0.612242	1
ENSG00000224400.5	AC010880.1	0.827811	0.691951	0.251362	1
ENSG00000197872.11	CYRIA	0.134196	3.23413	0.716311	1
ENSG00000163029.16	SMC6	0.0189058	6.54203	0.933039	1
ENSG00000178295.15	GEN1	0.191758	4.27365	0.523012	1
ENSG00000170745.12	KCNS3	-0.63734	2.25798	0.244591	1
ENSG00000240857.2	RDH14	-0.0970689	5.57682	0.70345	1
ENSG00000183891.6	TTC32	-0.0117305	4.06504	0.981952	1
ENSG00000118965.16	WDR35	-0.0662762	2.20989	0.927696	1
ENSG00000132031.13	MATN3	0.14452	1.70625	0.905283	1
ENSG00000068697.7	LAPTM4A	-0.0902271	11.159	0.70741	1
ENSG00000115884.11	SDC1	0.187784	5.43599	0.48315	1
ENSG00000055917.16	PUM2	-0.0785744	5.82754	0.714772	1
ENSG00000143878.10	RHOB	-0.106505	5.99198	0.628842	1
ENSG00000279307.2	NDUFAF2P1	-0.311155	2.91059	0.439604	1
ENSG00000118960.13	HS1BP3	0.123651	3.28046	0.69868	1
ENSG00000143869.7	GDF7	1.30043	0.932598	0.0529977	1
ENSG00000118961.15	LDAH	-0.277272	3.12181	0.554083	1
ENSG00000119771.15	KLHL29	0.532347	1.71144	0.216983	1
ENSG00000119778.15	ATAD2B	0.433824	4.87594	0.108754	1
ENSG00000173960.14	UBXN2A	0.197743	4.61349	0.417988	1
ENSG00000205639.12	MFSD2B	0.408568	2.55418	0.270175	1
ENSG00000163026.12	WDCP	0.252901	3.94515	0.338143	1
ENSG00000119782.14	FKBP1B	-0.0505351	3.36518	0.898619	1
ENSG00000115128.7	SF3B6	-0.181609	6.13717	0.387649	1
ENSG00000219626.9	FAM228B	0.0330884	3.43547	0.957735	1
ENSG00000115129.14	TP53I3	0.0720559	5.04873	0.753446	1
ENSG00000198399.15	ITSN2	0.0869432	5.99474	0.685215	1
ENSG00000084676.16	NCOA1	0.0305373	5.61735	0.889418	1
ENSG00000184924.6	PTRHD1	0.118953	5.24349	0.607834	1
ENSG00000138092.11	CENPO	-0.444572	3.08134	0.250311	1
ENSG00000138031.15	ADCY3	-0.184001	4.24918	0.495286	1
ENSG00000271936.1	RP11-443B20.1	0.753072	2.12597	0.114547	1
ENSG00000115137.12	DNAJC27	-0.296711	3.00117	0.411013	1
ENSG00000224165.6	DNAJC27-AS1	-0.238843	1.39724	0.684904	1
ENSG00000084710.14	EFR3B	-0.128772	2.57636	0.785755	1
ENSG00000119772.18	DNMT3A	0.158509	4.96393	0.479342	1
ENSG00000138101.19	DTNB	-0.595184	2.01525	0.219234	1
ENSG00000143970.18	ASXL2	0.0503199	5.13892	0.830043	1
ENSG00000218682.1	AC010150.1	0.530469	3.24584	0.126884	1
ENSG00000084731.15	KIF3C	0.0103079	3.62024	0.978739	1
ENSG00000084733.11	RAB10	-0.0589911	6.70841	0.771453	1
ENSG00000157833.13	GAREM2	0.128231	2.14869	0.788336	1
ENSG00000084754.12	HADHA	0.014225	7.96861	0.941822	1
ENSG00000138029.14	HADHB	-0.393008	6.61997	0.318682	1
ENSG00000286707.1	RP11-499P9.1	0.539072	2.11024	0.250544	1
ENSG00000138018.18	SELENOI	0.0346258	2.83165	1	1
ENSG00000213699.9	SLC35F6	-0.578971	4.48321	0.037447	1
ENSG00000115163.15	CENPA	-0.259557	2.86143	0.458435	1
ENSG00000157851.17	DPYSL5	0.201859	0.76278	0.808277	1
ENSG00000084764.12	MAPRE3	0.0783279	2.35031	0.863779	1
ENSG00000119777.20	TMEM214	0.0129331	5.83533	0.948625	1
ENSG00000084693.16	AGBL5	-0.0658222	4.97038	0.859825	1
ENSG00000228474.6	OST4	-0.0919132	2.65573	0.847137	1
ENSG00000138080.14	EMILIN1	-0.20505	6.15208	0.471626	1
ENSG00000138028.16	CGREF1	-0.152734	1.55844	0.831522	1
ENSG00000143994.14	ABHD1	.	.	.	.
ENSG00000138073.14	PREB	-0.710485	1.69087	0.203424	1
ENSG00000138074.15	SLC5A6	0.13549	4.69046	0.662868	1
ENSG00000138085.17	ATRAID	-0.150951	5.15776	0.661322	1
ENSG00000084774.14	CAD	0.175759	5.51576	0.530127	1
ENSG00000115194.11	SLC30A3	0.0702662	5.21734	0.884007	1
ENSG00000115204.15	MPV17	-0.00619596	6.71853	0.976092	1
ENSG00000115207.13	GTF3C2	-0.294726	4.93432	0.231611	1
ENSG00000234072.1	AC074117.10	0.103774	0.646596	0.907984	1
ENSG00000115211.16	EIF2B4	-0.17105	5.44775	0.470152	1
ENSG00000115234.11	SNX17	0.172143	6.17237	0.405528	1
ENSG00000115241.11	PPM1G	0.198194	7.13485	0.36049	1
ENSG00000115216.14	NRBP1	-0.172549	5.82734	0.507422	1
ENSG00000138002.16	IFT172	0.127507	4.16676	0.615987	1
ENSG00000115226.10	FNDC4	-0.198407	3.67564	0.509481	1
ENSG00000221843.4	C2orf16	-0.423192	1.12596	0.552139	1
ENSG00000243943.10	ZNF512	-0.214644	4.13103	0.380737	1
ENSG00000176714.10	CCDC121	0.106131	0.779569	1	1
ENSG00000198522.14	GPN1	-0.9175	2.26119	0.123881	1
ENSG00000119760.16	SUPT7L	-0.100108	5.2079	0.665574	1
ENSG00000163798.13	SLC4A1AP	-0.0645075	6.59957	0.742184	1
ENSG00000243147.8	MRPL33	-0.135513	5.02347	0.66371	1
ENSG00000171174.15	RBKS	-0.432734	2.41669	0.348663	1
ENSG00000158019.21	BABAM2	0.137894	4.13251	0.630071	1
ENSG00000075426.12	FOSL2	-0.0476343	7.69775	0.88039	1
ENSG00000270640.1	RP11-373D23.2	-0.17134	1.95384	0.743567	1
ENSG00000270210.1	RP11-373D23.3	0.166684	1.93036	0.828212	1
ENSG00000163803.13	PLB1	.	.	.	.
ENSG00000213639.10	PPP1CB	-0.23368	6.9637	0.355342	1
ENSG00000163811.12	WDR43	0.0232761	7.58337	0.921233	1
ENSG00000115295.20	CLIP4	0.115273	5.24158	0.648794	1
ENSG00000119801.13	YPEL5	0.0209372	6.35034	0.922995	1
ENSG00000213626.13	LBH	-0.360295	4.73467	0.487679	1
ENSG00000172954.14	LCLAT1	0.11677	4.52408	0.654246	1
ENSG00000013016.16	EHD3	0.0858638	3.84872	0.843084	1
ENSG00000158125.10	XDH	0.135275	1.82272	0.78254	1
ENSG00000162959.14	MEMO1	0.726274	2.20312	0.0472207	1
ENSG00000162961.14	DPY30	-0.158946	5.15654	0.6103	1
ENSG00000021574.13	SPAST	-0.0627228	3.87926	0.835091	1
ENSG00000152683.14	SLC30A6	-0.0157148	4.19522	0.953391	1
ENSG00000229816.1	DDX50P1	-0.0881185	2.22634	0.892889	1
ENSG00000119820.11	YIPF4	-0.02746	6.39233	0.896208	1
ENSG00000272754.1	AL133245.2	-0.0320539	1.57841	1	1
ENSG00000115760.14	BIRC6	0.0363078	6.14546	0.863925	1
ENSG00000276517.1	AL133243.2	-0.385281	2.46853	0.300848	1
ENSG00000018699.13	TTC27	0.0675199	3.35984	0.862029	1
ENSG00000049323.16	LTBP1	-0.265227	7.72076	0.196952	1
ENSG00000152689.18	RASGRP3	0.0570602	1.68775	0.958239	1
ENSG00000119812.19	FAM98A	0.0636961	6.82678	0.807064	1
ENSG00000260025.1	CRIM1-DT	0.0655086	4.07146	0.811715	1
ENSG00000150938.10	CRIM1	-0.161623	6.87225	0.417381	1
ENSG00000171055.15	FEZ2	-0.170461	6.50735	0.424437	1
ENSG00000205221.12	VIT	0.267982	2.0003	0.59899	1
ENSG00000115808.12	STRN	-0.00072355	5.94348	0.997587	1
ENSG00000008869.12	HEATR5B	0.445582	2.55417	0.420568	1
ENSG00000152133.16	GPATCH11	-0.0288701	5.2613	0.901133	1
ENSG00000055332.19	EIF2AK2	0.178182	6.41333	0.423636	1
ENSG00000218739.10	CEBPZOS	-0.280879	5.33199	0.305732	1
ENSG00000115816.15	CEBPZ	0.137045	4.11891	0.728441	1
ENSG00000272054.1	RP11-423P10.2	-0.0594583	1.83603	1	1
ENSG00000003509.16	NDUFAF7	0.0744561	3.10503	0.852449	1
ENSG00000115825.11	PRKD3	0.158038	5.11937	0.491011	1
ENSG00000115828.17	QPCT	-1.19748	1.16218	0.150491	1
ENSG00000163171.8	CDC42EP3	-0.0201932	7.79277	0.92667	1
ENSG00000115841.21	RMDN2	-0.630353	1.84859	0.212101	1
ENSG00000138061.12	CYP1B1	0.100653	11.9459	0.739505	1
ENSG00000232973.13	CYP1B1-AS1	0.618306	2.8989	0.0701951	1
ENSG00000119787.14	ATL2	-0.18243	3.30234	0.570707	1
ENSG00000213553.4	RPLP0P6	-0.176395	7.75388	0.361439	1
ENSG00000143889.16	HNRNPLL	-0.277011	4.97898	0.372151	1
ENSG00000143891.17	GALM	-0.0595613	4.68679	0.830872	1
ENSG00000115875.19	SRSF7	-0.130395	7.83088	0.558428	1
ENSG00000152147.11	GEMIN6	-0.0782248	3.95575	0.842932	1
ENSG00000163214.21	DHX57	-0.361925	3.80885	0.258858	1
ENSG00000188010.15	MORN2	-0.491232	4.72397	0.135139	1
ENSG00000115904.14	SOS1	-0.210427	5.13371	0.48509	1
ENSG00000011566.15	MAP4K3	-0.0113425	5.01274	0.966479	1
ENSG00000231312.7	MAP4K3-DT	0.120754	4.14766	0.730858	1
ENSG00000152154.11	TMEM178A	1.0688	1.06155	0.189589	1
ENSG00000138050.15	THUMPD2	0.176902	3.83541	0.575875	1
ENSG00000227028.6	SLC8A1-AS1	-0.979373	0.44186	0.218962	1
ENSG00000183023.18	SLC8A1	-0.0813278	4.83282	0.751681	1
ENSG00000162878.13	PKDCC	-0.191233	0.717131	0.873672	1
ENSG00000143924.19	EML4	-0.163451	4.9897	0.58318	1
ENSG00000115944.15	COX7A2L	-0.255939	5.56976	0.354632	1
ENSG00000057935.14	MTA3	0.0361647	4.15145	0.912656	1
ENSG00000162882.15	HAAO	0.506111	1.2786	0.483083	1
ENSG00000287387.1	RP11-339H12.2	-0.00481614	1.23728	1	1
ENSG00000152518.8	ZFP36L2	-0.169929	3.02856	0.681999	1
ENSG00000234936.1	AC010883.5	0.248222	1.04826	0.672942	1
ENSG00000115970.19	THADA	-0.264208	4.55307	0.339927	1
ENSG00000152527.14	PLEKHH2	0.20966	3.66119	0.580887	1
ENSG00000138036.18	DYNC2LI1	0.0189863	3.34771	1	1
ENSG00000138095.20	LRPPRC	0.15556	5.90492	0.483966	1
ENSG00000138032.21	PPM1B	0.343749	4.83922	0.155271	1
ENSG00000138079.14	SLC3A1	-0.0686125	0.464836	1	1
ENSG00000138078.16	PREPL	0.100958	6.10049	0.626619	1
ENSG00000143919.15	CAMKMT	-0.260124	1.91737	0.631706	1
ENSG00000138083.5	SIX3	0.655412	1.79349	0.177001	1
ENSG00000170577.8	SIX2	-0.174685	4.36003	0.710961	1
ENSG00000205054.8	LINC01121	0.380994	2.10185	0.372373	1
ENSG00000068784.13	SRBD1	-0.107218	5.36929	0.626286	1
ENSG00000171132.14	PRKCE	0.0245191	3.43215	0.949846	1
ENSG00000116016.14	EPAS1	-0.00540621	8.02017	0.97952	1
ENSG00000250565.7	ATP6V1E2	0.233975	5.16918	0.370379	1
ENSG00000119729.12	RHOQ	-0.249615	7.21499	0.3015	1
ENSG00000119878.6	CRIPT	0.0732231	4.87107	0.768397	1
ENSG00000222005.9	LINC01118	0.42394	1.50106	0.430372	1
ENSG00000171150.9	SOCS5	-0.378164	5.30762	0.132709	1
ENSG00000239332.6	LINC01119	0.153656	1.91318	0.812079	1
ENSG00000228925.1	AC016722.4	0.858377	1.55486	0.128958	1
ENSG00000180398.13	MCFD2	-0.0839502	7.53363	0.681206	1
ENSG00000068724.17	TTC7A	-0.120282	4.64632	0.695974	1
ENSG00000143933.19	CALM2	-0.189902	8.09525	0.444857	1
ENSG00000236824.2	BCYRN1	0.472952	8.03978	0.165777	1
ENSG00000095002.15	MSH2	-0.0514015	5.88992	0.852553	1
ENSG00000230979.3	AC079250.1	0.221004	5.60994	0.390549	1
ENSG00000116062.17	MSH6	0.15698	5.38802	0.523522	1
ENSG00000138081.22	FBXO11	0.0696468	5.54121	0.809052	1
ENSG00000170802.16	FOXN2	0.204349	2.23288	0.722061	1
ENSG00000162869.16	PPP1R21	-0.0929434	3.1839	0.825461	1
ENSG00000243244.7	STON1	-0.554901	3.03125	0.274125	1
ENSG00000115239.24	ASB3	-0.0212996	6.28312	0.936855	1
ENSG00000143942.5	CHAC2	-0.297007	3.16375	0.424721	1
ENSG00000068912.14	ERLEC1	-0.150514	6.00657	0.486702	1
ENSG00000068878.15	PSME4	-0.0408246	6.99194	0.843243	1
ENSG00000170634.13	ACYP2	0.286989	3.06122	0.437214	1
ENSG00000233266.1	HMGB1P31	-0.714961	0.658833	0.285374	1
ENSG00000272156.1	RP11-477N3.1	0.467188	1.17729	0.456225	1
ENSG00000115306.16	SPTBN1	0.0772313	8.51644	0.690743	1
ENSG00000237887.1	RPL23AP32	0.400433	2.95002	0.217965	1
ENSG00000214595.12	EML6	-0.523996	2.53334	0.28126	1
ENSG00000115310.18	RTN4	-0.00715615	11.0443	0.971609	1
ENSG00000162994.16	CLHC1	-0.0212423	3.43591	0.972872	1
ENSG00000143947.15	RPS27A	-0.14061	12.0661	0.505803	1
ENSG00000085760.15	MTIF2	0.00902269	5.5485	0.969262	1
ENSG00000240401.9	AC012358.8	-0.019335	1.21321	1	1
ENSG00000115355.17	CCDC88A	-0.120758	7.81473	0.611761	1
ENSG00000163001.12	CFAP36	-0.0176993	4.8615	0.942807	1
ENSG00000275052.5	PPP4R3B	-0.0942813	5.36824	0.803965	1
ENSG00000138035.15	PNPT1	0.00133581	4.98587	1	1
ENSG00000115380.20	EFEMP1	-0.429354	9.56025	0.110744	1
ENSG00000028116.18	VRK2	-0.0800741	3.0561	0.856997	1
ENSG00000115392.12	FANCL	0.134565	4.92217	0.660712	1
ENSG00000119866.22	BCL11A	-0.338024	2.9604	0.443145	1
ENSG00000115421.13	PAPOLG	-0.364419	3.86907	0.197482	1
ENSG00000162924.15	REL	0.337513	3.94389	0.268192	1
ENSG00000162927.14	PUS10	0.0268359	1.98253	1	1
ENSG00000162928.9	PEX13	-0.336193	2.28731	0.44027	1
ENSG00000162929.14	KIAA1841	0.0619639	3.73217	0.8688	1
ENSG00000212978.6	AC016747.3	0.0641657	4.95164	0.813522	1
ENSG00000173209.23	AHSA2P	-0.108882	4.47488	0.771145	1
ENSG00000115464.15	USP34	0.134353	4.99416	0.549098	1
ENSG00000273302.1	RP11-493E12.2	1.47802	0.17226	0.0592967	1
ENSG00000270820.6	USP34-DT	-0.502635	1.21477	0.4715	1
ENSG00000082898.19	XPO1	0.0456592	7.33757	0.827486	1
ENSG00000285857.1	RP11-355B11.3	-0.637654	1.46857	0.238943	1
ENSG00000170264.13	FAM161A	0.205417	3.87437	0.501881	1
ENSG00000115484.15	CCT4	0.0717657	4.26182	0.774963	1
ENSG00000173163.10	COMMD1	-0.0454227	5.78781	0.833921	1
ENSG00000170340.11	B3GNT2	0.105183	5.06397	0.689255	1
ENSG00000186889.10	TMEM17	0.180288	1.56192	0.84119	1
ENSG00000226622.6	AC092155.4	0.257498	1.05247	0.737721	1
ENSG00000115504.15	EHBP1	0.080477	5.43088	0.77758	1
ENSG00000231609.7	AC009501.4	0.0261109	2.87465	1	1
ENSG00000143951.16	WDPCP	0.172153	3.86614	0.595882	1
ENSG00000014641.21	MDH1	-0.157756	7.22066	0.439088	1
ENSG00000228305.2	PRELID1P6	-0.0447537	4.0994	0.900244	1
ENSG00000169764.16	UGP2	0.0537485	6.51489	0.800188	1
ENSG00000143952.20	VPS54	-0.208756	2.78504	0.634884	1
ENSG00000197329.12	PELI1	0.0668709	2.33774	0.880766	1
ENSG00000119862.13	LGALSL	-0.539697	2.46919	0.14328	1
ENSG00000119844.15	AFTPH	0.0880359	4.65155	0.728517	1
ENSG00000179833.4	SERTAD2	-0.00468773	6.10271	0.985907	1
ENSG00000226756.1	AC007365.3	.	.	.	.
ENSG00000115902.11	SLC1A4	0.135258	6.09152	0.731089	1
ENSG00000011523.14	CEP68	0.307062	4.87454	0.191198	1
ENSG00000138069.18	RAB1A	-0.384003	7.5683	0.329625	1
ENSG00000138071.14	ACTR2	-0.108396	8.20037	0.573609	1
ENSG00000198369.10	SPRED2	-0.0884413	3.59567	0.753449	1
ENSG00000232693.2	AC012370.2	-0.354934	0.654887	0.778394	1
ENSG00000143995.20	MEIS1	0.291266	3.16066	0.377286	1
ENSG00000143971.9	ETAA1	-0.202723	3.64708	0.50008	1
ENSG00000197223.12	C1D	-0.182413	2.59184	0.755185	1
ENSG00000243667.7	WDR92	0.0936417	5.78832	0.673213	1
ENSG00000115946.8	PNO1	0.357134	4.984	0.139474	1
ENSG00000221823.11	PPP3R1	-0.15588	7.36203	0.441206	1
ENSG00000119865.9	CNRIP1	-0.102734	5.96138	0.642246	1
ENSG00000115956.10	PLEK	0.334243	6.21007	0.217962	1
ENSG00000204923.4	FBXO48	-0.0633351	2.00277	0.948602	1
ENSG00000169621.10	APLF	-0.252987	4.22601	0.444987	1
ENSG00000163219.12	ARHGAP25	0.129752	1.86428	0.864268	1
ENSG00000169604.21	ANTXR1	0.216722	6.44422	0.546912	1
ENSG00000199460.2	RNU6-1216P	0.226602	2.14282	0.628161	1
ENSG00000198380.13	GFPT1	0.0924466	6.09527	0.669154	1
ENSG00000169599.13	NFU1	-0.267379	5.34037	0.603915	1
ENSG00000115977.21	AAK1	0.0988413	7.04615	0.627927	1
ENSG00000196975.16	ANXA4	-0.666635	4.74983	0.0918349	1
ENSG00000087338.5	GMCL1	-0.0146351	5.45118	0.950489	1
ENSG00000124380.11	SNRNP27	-0.182012	6.15964	0.391217	1
ENSG00000059728.11	MXD1	0.57652	2.15573	0.276822	1
ENSG00000179818.15	PCBP1-AS1	-0.136447	3.79205	0.711554	1
ENSG00000231327.1	LINC01816	0.546042	0.782522	0.417706	1
ENSG00000115998.8	C2orf42	-0.127668	2.21556	0.798355	1
ENSG00000116001.17	TIA1	-0.213362	5.18792	0.341637	1
ENSG00000116005.12	PCYOX1	-0.0891146	7.32543	0.734213	1
ENSG00000143977.14	SNRPG	-0.439329	7.75315	0.429662	1
ENSG00000035141.8	FAM136A	-0.0656251	5.25361	0.786964	1
ENSG00000144043.12	TEX261	0.181777	6.74236	0.408407	1
ENSG00000124357.13	NAGK	-0.0905284	5.59035	0.698639	1
ENSG00000124370.11	MCEE	-0.94014	1.7719	0.0335611	1
ENSG00000288065.1	RP11-467P9.2	0.123275	2.66643	0.740319	1
ENSG00000124383.9	MPHOSPH10	-0.0328173	5.80225	0.882288	1
ENSG00000124374.9	PAIP2B	-0.198975	0.656956	0.805571	1
ENSG00000075292.19	ZNF638	-0.00716443	5.59478	0.985398	1
ENSG00000135636.15	DYSF	0.437689	4.37449	0.153982	1
ENSG00000233971.1	RPS20P10	2.62334	1.73361	0.0183043	1
ENSG00000003137.9	CYP26B1	0.418957	3.10673	0.236154	1
ENSG00000144036.16	EXOC6B	-0.05167	5.1652	0.840567	1
ENSG00000116096.6	SPR	0.210141	3.71428	0.452318	1
ENSG00000144040.13	SFXN5	-0.282752	3.29672	0.415507	1
ENSG00000135631.17	RAB11FIP5	0.0745113	6.76535	0.744169	1
ENSG00000135632.12	SMYD5	0.191071	3.14297	0.635614	1
ENSG00000135617.4	PRADC1	-0.289511	4.01217	0.299579	1
ENSG00000135624.16	CCT7	0.0883219	7.8027	0.700845	1
ENSG00000163013.12	FBXO41	-0.0331575	1.22018	1	1
ENSG00000135625.8	EGR4	0.641119	0.564361	0.531278	1
ENSG00000116127.20	ALMS1	0.0637067	4.6057	0.827826	1
ENSG00000144034.16	TPRKB	-0.400663	5.18385	0.223323	1
ENSG00000144048.10	DUSP11	-0.760745	2.91886	0.154747	1
ENSG00000124356.17	STAMBP	-0.0834392	5.20569	0.782015	1
ENSG00000114956.20	DGUOK	-0.0417689	6.08833	0.842744	1
ENSG00000187605.16	TET3	0.669946	2.25748	0.0920995	1
ENSG00000163170.12	BOLA3	0.0239283	1.7303	1	1
ENSG00000225439.3	BOLA3-AS1	-0.71135	3.1056	0.0220536	1
ENSG00000114978.18	MOB1A	-0.383189	4.99555	0.134904	1
ENSG00000065911.13	MTHFD2	-0.148513	6.87788	0.639797	1
ENSG00000204843.13	DCTN1	0.0609325	6.82625	0.79017	1
ENSG00000284308.2	C2orf81	0.0502989	1.98297	0.963252	1
ENSG00000286623.1	RP11-523H20.6	-0.48296	1.16964	0.548215	1
ENSG00000005448.17	WDR54	-0.0633509	5.45452	0.842924	1
ENSG00000114993.17	RTKN	0.00890222	4.13631	1	1
ENSG00000115274.15	INO80B	0.20908	2.09656	0.679662	1
ENSG00000115275.14	MOGS	-0.232106	4.16891	0.433323	1
ENSG00000135637.14	CCDC142	0.171136	4.12428	0.543822	1
ENSG00000115282.21	TTC31	-0.201922	4.05761	0.457128	1
ENSG00000179528.16	LBX2	.	.	.	.
ENSG00000257702.3	LBX2-AS1	0.012052	1.41061	1	1
ENSG00000115289.14	PCGF1	0.0165768	2.2713	1	1
ENSG00000115307.17	AUP1	0.074313	6.60312	0.739276	1
ENSG00000115318.12	LOXL3	-0.389632	3.14372	0.314297	1
ENSG00000115325.14	DOK1	-0.373562	6.32578	0.290233	1
ENSG00000135622.13	SEMA4F	-0.375972	3.06536	0.254453	1
ENSG00000272711.1	HK2-DT	-0.101602	1.29151	0.869594	1
ENSG00000159399.10	HK2	-0.674169	2.65445	0.310897	1
ENSG00000204792.2	LINC01291	0.433784	1.32624	0.712006	1
ENSG00000115350.12	POLE4	0.0977717	5.82222	0.666409	1
ENSG00000115363.14	EVA1A	-0.039915	2.89459	0.940237	1
ENSG00000115364.14	MRPL19	-0.360804	4.13401	0.41264	1
ENSG00000005436.14	GCFC2	-0.188661	4.07779	0.489454	1
ENSG00000237077.1	RPL38P2	-0.158909	4.65035	0.586354	1
ENSG00000163541.12	SUCLG1	0.0961214	6.54602	0.638039	1
ENSG00000186854.11	TRABD2A	0.75172	5.07525	0.0122668	1
ENSG00000034510.6	TMSB10	-0.443771	6.49538	0.424539	1
ENSG00000176407.18	KCMF1	-0.00985774	5.98391	0.972088	1
ENSG00000152284.5	TCF7L1	0.0542188	4.855	0.856283	1
ENSG00000152291.14	TGOLN2	0.0695102	9.19133	0.751601	1
ENSG00000042445.14	RETSAT	-0.123109	7.0447	0.590089	1
ENSG00000115459.18	ELMOD3	-0.322091	3.10665	0.394763	1
ENSG00000042493.16	CAPG	-0.0648625	7.28517	0.870231	1
ENSG00000286532.1	PARTICL	-0.336924	1.37382	0.528519	1
ENSG00000168906.13	MAT2A	0.231525	2.75784	0.622959	1
ENSG00000115486.12	GGCX	-0.188597	4.77054	0.487921	1
ENSG00000118640.11	VAMP8	0.201544	3.36689	0.497671	1
ENSG00000168899.5	VAMP5	-0.0797447	4.24412	0.75248	1
ENSG00000168894.10	RNF181	0.00784394	7.03719	0.970847	1
ENSG00000168890.14	TMEM150A	-0.330299	1.56613	0.568035	1
ENSG00000168883.20	USP39	-0.0261443	5.25252	0.904634	1
ENSG00000168887.11	C2orf68	-0.124751	5.392	0.610879	1
ENSG00000168874.13	ATOH8	0.295518	6.79133	0.195495	1
ENSG00000115525.18	ST3GAL5	0.314323	3.71085	0.311276	1
ENSG00000068654.17	POLR1A	-0.00493779	4.81942	1	1
ENSG00000132300.19	PTCD3	-0.150009	6.65624	0.477781	1
ENSG00000132305.21	IMMT	-0.012138	6.60564	0.958276	1
ENSG00000200241.1	Y_RNA	0.496176	1.88111	0.294021	1
ENSG00000132313.15	MRPL35	-0.0608562	5.3624	0.780077	1
ENSG00000068615.19	REEP1	0.130614	4.69412	0.611665	1
ENSG00000115548.17	KDM3A	0.0181085	3.91582	0.944941	1
ENSG00000115561.16	CHMP3	0.0737289	8.25017	0.714109	1
ENSG00000228363.2	AC015971.2	-0.19172	0.755158	0.847858	1
ENSG00000239305.7	RNF103	-0.323008	2.94937	0.482911	1
ENSG00000153561.13	RMND5A	-0.43851	3.9919	0.272127	1
ENSG00000222041.11	CYTOR	0.035272	7.73792	0.909995	1
ENSG00000225933.1	RPS14P5	0.221416	2.1234	0.663813	1
ENSG00000222724.1	RNU2-63P	0.0849385	0.464242	1	1
ENSG00000172086.9	KRCC1	0.0515316	5.22321	0.858908	1
ENSG00000115593.15	SMYD1	-0.252192	4.23295	0.432271	1
ENSG00000144115.18	THNSL2	-0.338629	2.76266	0.426787	1
ENSG00000172071.15	EIF2AK3	-0.0959155	3.52544	0.751699	1
ENSG00000234028.3	EIF2AK3-DT	-0.87935	1.11416	0.195824	1
ENSG00000153574.9	RPIA	0.00346383	5.01821	0.991474	1
ENSG00000283196.2	LSP1P5	-0.0439247	2.97802	0.920378	1
ENSG00000143429.10	LSP1P4	-0.118461	2.21596	0.826669	1
ENSG00000286156.1	BMS1P23	-0.0383791	1.98337	0.966482	1
ENSG00000144029.12	MRPS5	-0.0232075	6.74088	0.924314	1
ENSG00000144026.12	ZNF514	-0.119988	3.67789	0.687683	1
ENSG00000275111.5	ZNF2	0.232549	2.81133	0.507129	1
ENSG00000115041.13	KCNIP3	-1.13843	1.00936	0.148331	1
ENSG00000115042.10	FAHD2A	0.00413145	3.32692	1	1
ENSG00000232931.6	LINC00342	0.344298	7.05286	0.145055	1
ENSG00000174501.14	ANKRD36C	0.0794974	7.53446	0.707487	1
ENSG00000186281.12	GPAT2	0.127991	3.32488	0.736715	1
ENSG00000158050.5	DUSP2	-0.109973	2.41116	0.748467	1
ENSG00000084090.14	STARD7	-0.0298964	7.54753	0.880179	1
ENSG00000204685.7	STARD7-AS1	-0.351796	2.53805	0.404601	1
ENSG00000135956.9	TMEM127	0.0258551	6.37836	0.914568	1
ENSG00000144021.3	CIAO1	0.0487448	6.63907	0.825246	1
ENSG00000144028.15	SNRNP200	-0.00351688	8.05107	0.989459	1
ENSG00000198885.10	ITPRIPL1	-0.0367934	3.83266	0.932259	1
ENSG00000121152.10	NCAPH	0.142548	4.74936	0.644283	1
ENSG00000196843.17	ARID5A	0.162434	4.24875	0.652042	1
ENSG00000114982.19	KANSL3	0.0899605	7.16551	0.677846	1
ENSG00000114988.12	LMAN2L	0.0222364	4.71122	0.938648	1
ENSG00000158158.12	CNNM4	-0.436097	2.61033	0.40148	1
ENSG00000168763.16	CNNM3	0.178346	3.76852	0.577008	1
ENSG00000213337.9	ANKRD39	-0.364363	4.10679	0.157872	1
ENSG00000168758.11	SEMA4C	-0.429909	3.68639	0.115525	1
ENSG00000144199.12	FAHD2B	-0.181032	1.86626	0.725904	1
ENSG00000135976.20	ANKRD36	-0.0232871	5.16222	0.940722	1
ENSG00000230606.11	AC159540.1	0.444671	1.07232	0.575958	1
ENSG00000196912.12	ANKRD36B	0.100407	3.95089	0.820525	1
ENSG00000235833.1	AC159540.14	.	.	.	.
ENSG00000135940.7	COX5B	-0.0865382	7.80586	0.654076	1
ENSG00000115073.8	ACTR1B	-0.152384	6.02284	0.55983	1
ENSG00000228486.10	C2orf92	-0.607557	1.14127	0.265128	1
ENSG00000075568.17	TMEM131	-0.0879142	5.306	0.680174	1
ENSG00000040933.16	INPP4A	-0.065421	3.2562	0.870589	1
ENSG00000183513.9	COA5	-0.185677	4.87652	0.43187	1
ENSG00000115446.12	UNC50	-0.592969	3.61075	0.204835	1
ENSG00000135951.16	TSGA10	0.598022	2.4343	0.135975	1
ENSG00000144182.17	LIPT1	0.206046	1.57719	0.809833	1
ENSG00000158411.11	MITD1	-0.0502147	4.64098	0.853275	1
ENSG00000185414.20	MRPL30	-0.0661674	6.12659	0.762734	1
ENSG00000115514.12	TXNDC9	-0.097731	4.2587	0.731382	1
ENSG00000158417.11	EIF5B	-0.0294459	9.70599	0.885145	1
ENSG00000135945.10	REV1	0.348148	3.92469	0.240042	1
ENSG00000144218.21	AFF3	-0.0572051	3.74492	0.857879	1
ENSG00000115526.11	CHST10	0.477377	2.07302	0.385536	1
ENSG00000115539.14	PDCL3	0.457913	3.22775	0.166283	1
ENSG00000170485.17	NPAS2	0.627267	2.46667	0.181459	1
ENSG00000071082.11	RPL31	-0.157986	10.9026	0.442008	1
ENSG00000204634.13	TBC1D8	0.0176848	2.91942	1	1
ENSG00000158435.8	CNOT11	0.140052	6.50965	0.572471	1
ENSG00000163162.9	RNF149	0.00674705	4.75343	1	1
ENSG00000212283.1	SNORD89	.	.	.	.
ENSG00000175874.10	CREG2	.	.	.	.
ENSG00000196460.14	RFX8	-0.365578	3.45576	0.233482	1
ENSG00000071054.16	MAP4K4	0.0647108	8.93455	0.744538	1
ENSG00000115590.14	IL1R2	.	.	.	.
ENSG00000115594.12	IL1R1	-0.274283	6.56425	0.458166	1
ENSG00000115602.17	IL1RL1	0.427058	1.36043	0.379906	1
ENSG00000115604.12	IL18R1	-0.242488	0.945744	0.716469	1
ENSG00000135953.11	MFSD9	-0.244907	2.47969	0.567093	1
ENSG00000170417.16	TMEM182	0.467802	3.80977	0.121066	1
ENSG00000235597.2	LINC01102	-0.607974	0.537888	0.454563	1
ENSG00000135972.9	MRPS9	-0.245093	5.19423	0.60029	1
ENSG00000272861.1	RP11-332H14.1	-0.406387	0.830936	0.656642	1
ENSG00000135966.13	TGFBRAP1	-0.102387	4.27271	0.808875	1
ENSG00000272994.1	C2orf49-DT	-0.516918	2.62772	0.210025	1
ENSG00000135974.10	C2orf49	0.161949	3.93693	0.606087	1
[truncated: 14,454 more rows]
