# Supplementary material for: Osmolarity‐Induced Altered Intracellular Molecular Crowding Drives Osteoarthritis Pathology
Source: Adv Sci (Weinh). 2024 Jan 11;11(11):2306722. doi: 10.1002/advs.202306722 (PMC10953583; doi:10.1002/advs.202306722)
Supplement: Supplementary file 7 — Supporting Data 6 [file ADVS-11-2306722-s002.xlsx]

## Sheet: OA+Healthy hPCs-All genes
GeneID	GeneName	logFC	logCPM_3	Pvalue_3	FDR_3
ENSG00000203565.3	RP13-259N13.2	3.15413	1.97476	3.21063e-17	5.28245e-13
ENSG00000233639.7	PANTR1	1.18437	1.08305	0.0149588	0.982874
ENSG00000152578.13	GRIA4	0.71067	2.56106	0.0074459	0.835694
ENSG00000286787.1	RP4-545L17.11	-1.84277	0.510471	0.00198492	0.611764		Fold change in OA and healthy hPCs exposed to 400 mOsm compared to OA and healthy hPCs exposed to 330 mOsm
ENSG00000228463.10	AP006222.1	0.260767	0.416707	0.651182	1
ENSG00000225972.1	MTND1P23	0.0807914	12.0734	0.590848	1
ENSG00000225630.1	MTND2P28	0.153748	6.11489	0.397472	0.987619
ENSG00000237973.1	MTCO1P12	0.223871	11.1026	0.173647	0.982874
ENSG00000229344.1	MTCO2P12	-0.152604	5.0659	0.494193	0.991912
ENSG00000240409.1	MTATP8P1	-0.0903506	2.2798	0.851817	1
ENSG00000248527.1	MTATP6P1	0.0726454	11.1964	0.955195	1
ENSG00000198744.5	MTCO3P12	0.756875	0.363108	0.170764	0.982874
ENSG00000237491.10	LINC01409	-0.021475	0.777536	1	1
ENSG00000230092.7	RP11-206L10.8	-0.180043	0.917469	0.755365	1
ENSG00000228794.10	LINC01128	-0.277347	3.4764	0.117329	0.982874
ENSG00000225880.5	LINC00115	-0.616238	1.6643	0.0892938	0.982874
ENSG00000223764.2	LINC02593	0.357531	1.12385	0.484742	0.990924
ENSG00000188976.11	NOC2L	0.00677315	3.76386	0.966863	1
ENSG00000187961.14	KLHL17	0.24802	3.22483	0.402072	0.987619
ENSG00000187583.11	PLEKHN1	0.377848	2.45287	0.230829	0.982874
ENSG00000272512.1	RP11-54O7.17	0.108016	2.02828	0.819807	1
ENSG00000188290.11	HES4	0.529103	1.94692	0.245436	0.982874
ENSG00000187608.10	ISG15	1.10231	4.07058	0.00669713	0.835694
ENSG00000188157.15	AGRN	-0.659308	1.23023	0.0996488	0.982874
ENSG00000217801.10	RP11-465B22.3	-0.128752	1.94421	0.61719	1
ENSG00000131591.18	C1orf159	-0.291276	1.96564	0.534058	0.995842
ENSG00000285812.1	RP11-465B22.9	-0.265251	1.8642	0.412754	0.987619
ENSG00000078808.19	SDF4	-0.0178299	6.61885	0.887037	1
ENSG00000176022.7	B3GALT6	0.0505174	5.6232	0.669675	1
ENSG00000160087.21	UBE2J2	0.0390551	5.82339	0.782442	1
ENSG00000162572.21	SCNN1D	0.0738081	1.36447	0.908584	1
ENSG00000131584.19	ACAP3	0.21803	3.35944	0.233225	0.982874
ENSG00000127054.21	INTS11	-0.0466266	3.56091	0.87854	1
ENSG00000240731.1	RP5-890O3.9	0.2051	0.62124	0.694533	1
ENSG00000224051.7	CPTP	0.00843427	3.49531	0.966034	1
ENSG00000107404.20	DVL1	-0.180924	3.33426	0.38525	0.987619
ENSG00000162576.17	MXRA8	-0.0257661	9.37941	0.857875	1
ENSG00000175756.13	AURKAIP1	-0.0650881	6.45806	0.587878	1
ENSG00000221978.12	CCNL2	0.00844221	6.98883	0.95081	1
ENSG00000242485.6	MRPL20	-0.472742	2.34424	0.266755	0.982874
ENSG00000272455.1	MRPL20-DT	0.760403	0.882385	0.0772368	0.982874
ENSG00000235098.9	ANKRD65	-0.172813	2.51326	0.64724	1
ENSG00000179403.12	VWA1	-0.0986285	0.64668	0.842323	1
ENSG00000215915.10	ATAD3C	-0.487357	0.822754	0.374553	0.987619
ENSG00000160072.20	ATAD3B	0.550583	2.28018	0.101136	0.982874
ENSG00000197785.14	ATAD3A	0.236359	4.53456	0.305996	0.982874
ENSG00000205090.9	TMEM240	0.308393	1.07189	0.392641	0.987619
ENSG00000160075.12	SSU72	0.11783	6.41026	0.359823	0.987481
ENSG00000215014.5	RP5-832C2.5	0.286298	1.39066	0.374476	0.987619
ENSG00000228594.4	FNDC10	0.2538	1.98764	0.463657	0.989808
ENSG00000272106.1	RP11-345P4.9	-0.710679	1.76431	0.0523451	0.982874
ENSG00000197530.13	MIB2	0.60047	2.48222	0.0293398	0.982874
ENSG00000248333.9	CDK11B	0.0321097	5.91754	0.791048	1
ENSG00000189339.12	SLC35E2B	0.122192	5.32367	0.415141	0.987619
ENSG00000215790.8	SLC35E2A	-0.095613	1.53332	0.86761	1
ENSG00000008130.15	NADK	0.0877057	2.97515	0.69462	1
ENSG00000078369.18	GNB1	-0.0112052	8.42574	0.919147	1
ENSG00000162585.17	FAAP20	0.268918	3.87512	0.246767	0.982874
ENSG00000157933.10	SKI	-0.058671	7.03469	0.632043	1
ENSG00000287356.1	RP11-181G12.8	-0.0100138	0.124835	1	1
ENSG00000116151.14	MORN1	0.187127	1.5543	0.643462	1
ENSG00000269896.2	RP4-740C4.5	0.121994	1.33297	0.779536	1
ENSG00000157916.20	RER1	-0.153933	5.83911	0.35526	0.987481
ENSG00000157881.16	PANK4	-0.290755	2.00143	0.411052	0.987619
ENSG00000272449.2	RP3-395M20.12	-0.636091	0.915099	0.240718	0.982874
ENSG00000157873.18	TNFRSF14	0.0566901	3.24805	0.820628	1
ENSG00000157870.17	PRXL2B	-0.354845	5.43247	0.0377363	0.982874
ENSG00000177133.12	PRDM16-DT	-0.734642	0.370972	0.231899	0.982874
ENSG00000142611.17	PRDM16	-0.0371498	3.72186	0.922056	1
ENSG00000279839.1	RP11-193J6.1	0.316015	-0.0119467	0.715374	1
ENSG00000162591.16	MEGF6	-0.0628006	5.58002	0.786473	1
ENSG00000158109.15	TPRG1L	0.165503	6.64995	0.306643	0.982874
ENSG00000116213.16	WRAP73	0.35853	1.14515	0.469042	0.989808
ENSG00000227372.12	TP73-AS1	-0.145066	2.39594	0.629181	1
ENSG00000235169.11	SMIM1	0.909287	0.787316	0.0658456	0.982874
ENSG00000130764.10	LRRC47	0.173865	7.5708	0.303089	0.982874
ENSG00000116198.14	CEP104	0.190255	5.47516	0.204377	0.982874
ENSG00000169598.17	DFFB	-0.255344	0.866973	0.620334	1
ENSG00000198912.12	C1orf174	-0.687801	2.07039	0.231089	0.982874
ENSG00000131697.18	NPHP4	0.444274	2.49087	0.165008	0.982874
ENSG00000069424.15	KCNAB2	0.271302	2.95349	0.233903	0.982874
ENSG00000116254.18	CHD5	-0.141877	0.774194	0.76084	1
ENSG00000116251.11	RPL22	-0.202351	7.04756	0.282445	0.982874
ENSG00000158286.13	RNF207	-0.306343	0.782005	0.495261	0.992325
ENSG00000116237.16	ICMT	-0.124668	6.00221	0.347927	0.987117
ENSG00000158292.7	GPR153	-0.0235413	4.58884	0.92397	1
ENSG00000097021.20	ACOT7	-0.119423	5.64017	0.332085	0.982874
ENSG00000171680.23	PLEKHG5	0.582347	2.80208	0.0379819	0.982874
ENSG00000162408.11	NOL9	-0.112874	5.75147	0.360859	0.987481
ENSG00000204859.13	ZBTB48	0.366126	0.943012	0.416468	0.987619
ENSG00000162413.16	KLHL21	-0.154736	5.03172	0.314078	0.982874
ENSG00000116273.6	PHF13	-0.0821172	4.78086	0.636276	1
ENSG00000041988.15	THAP3	0.280701	3.81777	0.17935	0.982874
ENSG00000007923.16	DNAJC11	-0.362409	1.28935	0.410802	0.987619
ENSG00000237436.1	CAMTA1-DT	0.120921	0.918015	0.731952	1
ENSG00000171735.19	CAMTA1	-0.0633773	4.72082	0.676095	1
ENSG00000049245.13	VAMP3	-0.027915	6.83738	0.848612	1
ENSG00000049246.15	PER3	0.0330615	3.05752	0.889243	1
ENSG00000049249.9	TNFRSF9	0.826334	1.47251	0.023412	0.982874
ENSG00000116288.13	PARK7	0.0501203	8.8157	0.65722	1
ENSG00000284747.1	CTA-215D11.6	0.919034	0.445112	0.104473	0.982874
ENSG00000116285.13	ERRFI1	-0.05567	4.96643	0.824784	1
ENSG00000142599.19	RERE	-0.00899114	6.68892	0.953492	1
ENSG00000221083.1	ENSG10010135148.1	-0.0915096	0.979089	0.955846	1
ENSG00000074800.16	ENO1	-0.0470773	10.6835	0.713481	1
ENSG00000180758.12	GPR157	0.106594	1.65983	0.8223	1
ENSG00000228526.7	MIR34AHG	0.382101	2.6946	0.349324	0.987117
ENSG00000234546.4	LNCTAM34A	-0.0322587	1.60704	1	1
ENSG00000049239.13	H6PD	-0.105066	5.53835	0.545382	0.996229
ENSG00000171621.14	SPSB1	-0.114847	3.77362	0.525945	0.995842
ENSG00000284693.1	LINC02606	-0.185881	2.29153	0.548254	0.996835
ENSG00000171612.7	SLC25A33	0.0517998	2.68894	0.878432	1
ENSG00000188807.13	TMEM201	0.314117	5.06498	0.17111	0.982874
ENSG00000171608.16	PIK3CD	-0.253236	3.94869	0.193006	0.982874
ENSG00000231789.2	PIK3CD-AS2	0.0993339	1.37734	0.789062	1
ENSG00000171603.18	CLSTN1	-0.0343285	5.48291	0.835124	1
ENSG00000178585.15	CTNNBIP1	-0.10637	3.9188	0.667563	1
ENSG00000162441.12	LZIC	-0.0699513	5.24115	0.616246	1
ENSG00000173614.14	NMNAT1	-0.195992	3.774	0.323138	0.982874
ENSG00000130939.20	UBE4B	0.0852906	5.26782	0.550286	0.996835
ENSG00000054523.19	KIF1B	0.165672	6.26302	0.21753	0.982874
ENSG00000199562.1	RNU6-37P	0.669574	1.49072	0.0656333	0.982874
ENSG00000284735.1	RP4-736L20.4	0.52186	2.21657	0.100214	0.982874
ENSG00000284642.1	RP4-736L20.5	0.201978	0.980587	0.720441	1
ENSG00000142657.21	PGD	0.131453	5.43571	0.461503	0.989808
ENSG00000175279.22	CENPS	-0.0912129	4.22544	0.690633	1
ENSG00000160049.12	DFFA	0.120236	6.39569	0.44677	0.989808
ENSG00000142655.13	PEX14	0.136782	4.53172	0.421712	0.987619
ENSG00000130940.15	CASZ1	0.28993	2.83321	0.2346	0.982874
ENSG00000120948.19	TARDBP	-0.319161	5.90638	0.256113	0.982874
ENSG00000116649.10	SRM	0.251887	9.1892	0.252924	0.982874
ENSG00000171824.14	EXOSC10	-0.350736	4.27857	0.142612	0.982874
ENSG00000198793.13	MTOR	-0.090952	5.71243	0.481386	0.990924
ENSG00000171819.5	ANGPTL7	-0.228233	0.340379	0.839779	1
ENSG00000120942.14	UBIAD1	0.0639396	4.69019	0.651944	1
ENSG00000116661.11	FBXO2	1.15521	2.03014	0.0197428	0.982874
ENSG00000132879.14	FBXO44	0.220311	3.0329	0.49589	0.992325
ENSG00000116670.15	MAD2L2	-0.020971	4.5923	0.93834	1
ENSG00000162490.7	DRAXIN	0.302867	0.2795	0.740976	1
ENSG00000177674.16	AGTRAP	0.113045	3.93976	0.597016	1
ENSG00000177000.13	MTHFR	0.142421	4.83102	0.341467	0.984137
ENSG00000011021.23	CLCN6	-0.22328	3.18968	0.519901	0.995034
ENSG00000116685.16	KIAA2013	-0.125625	5.12514	0.629308	1
ENSG00000083444.17	PLOD1	-0.00968243	6.50213	0.950976	1
ENSG00000116688.18	MFN2	-0.145218	6.0094	0.236844	0.982874
ENSG00000116691.11	MIIP	0.087484	2.76167	0.75139	1
ENSG00000028137.19	TNFRSF1B	-0.289208	3.81604	0.397036	0.987619
ENSG00000048707.15	VPS13D	-0.130599	4.92767	0.534349	0.995842
ENSG00000162496.9	DHRS3	0.0979334	4.08879	0.775069	1
ENSG00000162493.17	PDPN	-0.0160711	5.78146	0.940334	1
ENSG00000116731.22	PRDM2	0.0905219	4.65163	0.503468	0.993659
ENSG00000189337.17	KAZN	0.125833	5.51436	0.534244	0.995842
ENSG00000171729.14	TMEM51	0.260369	3.61744	0.244376	0.982874
ENSG00000142621.20	FHAD1	-0.176323	0.944133	0.767263	1
ENSG00000142634.13	EFHD2	-0.135381	5.108	0.535669	0.995842
ENSG00000132906.18	CASP9	-0.412171	0.883997	0.482673	0.990924
ENSG00000116138.13	DNAJC16	-0.0343381	4.35663	0.857372	1
ENSG00000116771.6	AGMAT	-0.388517	0.897644	0.511551	0.994544
ENSG00000197312.12	DDI2	0.0678327	5.94338	0.644423	1
ENSG00000116786.13	PLEKHM2	0.0674382	4.49976	0.655617	1
ENSG00000237938.5	RP11-288I21.1	-0.179879	0.0791294	0.80467	1
ENSG00000162458.13	FBLIM1	0.114851	5.7922	0.604913	1
ENSG00000233954.6	UQCRHL	0.291428	3.17392	0.219528	0.982874
ENSG00000179743.4	FLJ37453	-0.070462	3.52677	0.751069	1
ENSG00000065526.12	SPEN	-0.0534139	5.95989	0.650702	1
ENSG00000116809.12	ZBTB17	-0.176161	3.16617	0.406596	0.987619
ENSG00000173641.18	HSPB7	-0.00214107	3.37149	1	1
ENSG00000142627.13	EPHA2	0.3664	1.65119	0.280719	0.982874
ENSG00000288398.1	RP4-733M16.8	-3.4723e-05	3.45705	1	1
ENSG00000132881.12	CPLANE2	0.724872	0.665007	0.195753	0.982874
ENSG00000037637.11	FBXO42	0.332163	3.63515	0.0648521	0.982874
ENSG00000055070.17	SZRD1	-0.11327	5.08101	0.395435	0.987619
ENSG00000157191.20	NECAP2	-0.487101	4.02796	0.117159	0.982874
ENSG00000219481.10	NBPF1	-0.163951	4.76616	0.65928	1
ENSG00000215908.10	CROCCP2	0.207318	4.30249	0.198338	0.982874
ENSG00000058453.17	CROCC	-0.0281884	3.50099	0.907221	1
ENSG00000238142.2	RP11-108M9.4	-0.249089	1.44502	0.609372	1
ENSG00000159363.19	ATP13A2	-0.511121	2.40254	0.172262	0.982874
ENSG00000117118.10	SDHB	-0.442312	5.3069	0.211349	0.982874
ENSG00000117115.13	PADI2	-0.0102631	2.88807	1	1
ENSG00000179051.14	RCC2	0.376884	1.41208	0.230623	0.982874
ENSG00000074964.17	ARHGEF10L	0.0190721	5.95191	0.875622	1
ENSG00000179023.9	KLHDC7A	0.0765517	0.680255	0.881787	1
ENSG00000009709.12	PAX7	0.106223	2.11474	0.711134	1
ENSG00000159423.17	ALDH4A1	0.137364	5.0459	0.416294	0.987619
ENSG00000169991.11	IFFO2	0.233352	4.48321	0.168897	0.982874
ENSG00000127481.15	UBR4	0.220788	5.84208	0.142104	0.982874
ENSG00000127463.15	EMC1	-0.106624	5.264	0.484842	0.990924
ENSG00000053372.5	MRTO4	-0.17741	6.56975	0.101146	0.982874
ENSG00000211454.15	AKR7L	0.013504	0.879933	1	1
ENSG00000053371.13	AKR7A2	0.0305916	6.6268	0.806164	1
ENSG00000200403.1	RNU6-1099P	0.294241	1.05107	0.537262	0.995842
ENSG00000040487.13	SLC66A1	0.0724044	2.62915	0.804295	1
ENSG00000077549.19	CAPZB	-0.341917	7.36748	0.121824	0.982874
ENSG00000173436.15	MICOS10	-0.0662098	5.42961	0.608148	1
ENSG00000158747.15	NBL1	0.0960717	6.4485	0.643609	1
ENSG00000226396.1	RP5-1056L3.3	-0.350839	5.87484	0.753749	1
ENSG00000162542.14	TMCO4	0.249395	3.94098	0.220138	0.982874
ENSG00000169914.6	OTUD3	0.0327233	2.86119	0.912154	1
ENSG00000188257.12	PLA2G2A	0.151594	4.36844	0.830645	1
ENSG00000162545.6	CAMK2N1	0.0915706	4.69634	0.634865	1
ENSG00000090432.7	MUL1	0.00283866	4.3041	1	1
ENSG00000183114.8	FAM43B	0.312206	2.65064	0.427111	0.988387
ENSG00000158825.6	CDA	0.164074	4.66526	0.558461	0.998066
ENSG00000117242.7	PINK1-AS	0.0391025	2.52822	0.906659	1
ENSG00000189410.12	SH2D5	-0.129957	1.27507	0.783981	1
ENSG00000127483.19	HP1BP3	-0.17153	5.98263	0.350926	0.987481
ENSG00000075151.23	EIF4G3	0.107944	6.00341	0.372001	0.987619
ENSG00000117298.16	ECE1	0.121268	5.9355	0.398919	0.987619
ENSG00000162551.14	ALPL	0.60652	1.38835	0.503163	0.993659
ENSG00000090686.16	USP48	0.0424242	8.25475	0.715326	1
ENSG00000142798.20	HSPG2	0.110215	2.94525	0.68866	1
ENSG00000070831.17	CDC42	-0.311771	7.38557	0.139645	0.982874
ENSG00000184677.18	ZBTB40	-0.194772	3.73599	0.213179	0.982874
ENSG00000133216.17	EPHB2	0.452404	2.41931	0.124636	0.982874
ENSG00000004487.17	KDM1A	-0.102676	3.79588	0.630642	1
ENSG00000169641.13	LUZP1	0.0477109	6.8261	0.682114	1
ENSG00000261326.4	LINC01355	0.044174	1.55201	0.965202	1
ENSG00000125944.21	HNRNPR	0.0475754	7.42095	0.642831	1
ENSG00000125945.15	ZNF436	0.0344831	2.01872	0.93515	1
ENSG00000249087.7	ZNF436-AS1	-0.222877	2.47605	0.321346	0.982874
ENSG00000204219.11	TCEA3	-0.0257026	4.83612	0.898474	1
ENSG00000088280.19	ASAP3	-0.278479	4.53918	0.11047	0.982874
ENSG00000007968.7	E2F2	-0.0568454	3.19748	0.80009	1
ENSG00000117318.9	ID3	-0.242094	7.95667	0.316693	0.982874
ENSG00000142676.14	RPL11	-0.180244	9.72055	0.150726	0.982874
ENSG00000236810.6	ELOA-AS1	0.253558	1.1607	0.481259	0.990924
ENSG00000011007.12	ELOA	-0.028469	5.0518	0.838129	1
ENSG00000057757.10	PITHD1	0.0704009	5.55144	0.606591	1
ENSG00000011009.11	LYPLA2	0.0561637	4.41322	0.738647	1
ENSG00000117308.15	GALE	0.0311145	4.29367	0.881696	1
ENSG00000117305.15	HMGCL	0.0147645	3.95833	0.941479	1
ENSG00000179163.12	FUCA1	-0.233292	4.20448	0.469791	0.989808
ENSG00000189266.13	PNRC2	-0.17891	4.53326	0.328948	0.982874
ENSG00000188529.15	SRSF10	-0.076692	7.61014	0.535937	0.995842
ENSG00000142661.19	MYOM3	0.494642	2.4818	0.0755794	0.982874
ENSG00000001460.18	STPG1	0.151938	2.02482	0.733742	1
ENSG00000001461.17	NIPAL3	0.334865	6.03861	0.129402	0.982874
ENSG00000117602.13	RCAN3	-0.201307	3.6443	0.242862	0.982874
ENSG00000133226.17	SRRM1	-0.0410842	8.48725	0.711966	1
ENSG00000169504.15	CLIC4	-0.269526	6.9482	0.268381	0.982874
ENSG00000020633.19	RUNX3	0.200116	2.94177	0.386221	0.987619
ENSG00000117614.10	SYF2	-0.0641191	6.78367	0.598881	1
ENSG00000117616.18	RSRP1	-0.201726	6.08052	0.469413	0.989808
ENSG00000187010.21	RHD	0.192991	0.916978	0.765704	1
ENSG00000183726.11	TMEM50A	-0.232065	4.92162	0.532168	0.995842
ENSG00000204178.11	MACO1	-0.276225	5.46196	0.0529238	0.982874
ENSG00000157978.12	LDLRAP1	-0.0103897	5.59588	0.948888	1
ENSG00000117643.15	MAN1C1	-0.276151	3.80901	0.344582	0.985483
ENSG00000162430.18	SELENON	-0.0818011	4.0112	0.691535	1
ENSG00000228172.5	RP1-317E23.3	-1.18435	0.773096	0.00944344	0.85359
ENSG00000117640.18	MTFR1L	0.27627	5.13965	0.169027	0.982874
ENSG00000127423.11	AUNIP	-0.201792	3.49644	0.372332	0.987619
ENSG00000182749.6	PAQR7	0.165488	3.22036	0.40439	0.987619
ENSG00000117632.23	STMN1	-0.0884166	9.9775	0.45599	0.989808
ENSG00000158006.14	PAFAH2	0.057646	5.23654	0.664653	1
ENSG00000158008.10	EXTL1	0.722004	1.18304	0.128361	0.982874
ENSG00000158022.7	TRIM63	0.229312	3.82413	0.388629	0.987619
ENSG00000175087.10	PDIK1L	-0.622186	1.89032	0.0455649	0.982874
ENSG00000130695.16	CEP85	-0.0247042	3.26343	0.952818	1
ENSG00000142669.15	SH3BGRL3	0.155144	2.59694	0.599531	1
ENSG00000158062.20	UBXN11	0.585299	1.72041	0.154074	0.982874
ENSG00000169442.9	CD52	0.320459	2.06245	0.186266	0.982874
ENSG00000117682.17	DHDDS	-0.266602	4.54833	0.116199	0.982874
ENSG00000198830.11	HMGN2	-0.261467	4.53981	0.103337	0.982874
ENSG00000117676.14	RPS6KA1	0.0484622	2.75201	0.879411	1
ENSG00000117713.20	ARID1A	-0.0417709	5.85	0.763693	1
ENSG00000060642.11	PIGV	0.19831	3.42186	0.37494	0.987619
ENSG00000204160.12	ZDHHC18	-0.114515	2.64736	0.624938	1
ENSG00000175793.12	SFN	0.135372	3.85563	0.797885	1
ENSG00000142751.15	GPN2	0.0949207	2.94668	0.727459	1
ENSG00000198746.13	GPATCH3	-0.182311	1.66549	0.623974	1
ENSG00000090273.14	NUDC	0.205102	5.63849	0.303859	0.982874
ENSG00000172746.6	RPL12P13	0.48992	0.875382	0.225736	0.982874
ENSG00000253368.4	TRNP1	-0.00659207	4.81662	1	1
ENSG00000158246.8	TENT5B	0.350734	3.31138	0.263048	0.982874
ENSG00000090020.11	SLC9A1	-0.0780927	4.15706	0.671509	1
ENSG00000225159.1	NPM1P39	-0.0582624	0.906606	0.933623	1
ENSG00000142784.16	WDTC1	-0.144497	3.63106	0.51008	0.994544
ENSG00000186501.15	TMEM222	-0.107286	3.05977	0.691923	1
ENSG00000142733.17	MAP3K6	-0.173987	3.88075	0.4114	0.987619
ENSG00000158195.11	WASF2	-0.0543476	7.71524	0.65556	1
ENSG00000126705.15	AHDC1	-0.111192	5.50465	0.426133	0.988387
ENSG00000009780.16	FAM76A	-0.308778	3.90665	0.0502413	0.982874
ENSG00000117758.14	STX12	-0.0910753	5.72336	0.543381	0.996229
ENSG00000117751.18	PPP1R8	-0.0281855	5.83593	0.841061	1
ENSG00000130775.16	THEMIS2	-0.414036	1.34284	0.329412	0.982874
ENSG00000117748.10	RPA2	-0.167465	4.80879	0.354035	0.987481
ENSG00000158156.9	XKR8	-0.104112	4.27103	0.628196	1
ENSG00000158161.16	EYA3	-0.24964	4.30146	0.392963	0.987619
ENSG00000240750.3	RN7SL559P	0.502962	1.41689	0.126132	0.982874
ENSG00000126698.11	DNAJC8	-0.0181845	7.67329	0.873701	1
ENSG00000130770.18	ATP5IF1	0.115285	8.95806	0.372221	0.987619
ENSG00000130766.5	SESN2	0.133344	6.00559	0.428228	0.988387
ENSG00000130772.14	MED18	0.121351	5.2723	0.486349	0.990924
ENSG00000204138.13	PHACTR4	0.150727	7.2848	0.154131	0.982874
ENSG00000221216.1	RNU6ATAC27P	0.26398	1.92108	0.408496	0.987619
ENSG00000180198.17	RCC1	0.0904714	3.6714	0.7457	1
ENSG00000242125.3	SNHG3	-0.259767	4.79397	0.198487	0.982874
ENSG00000279443.1	RP4-669K10.8	0.227267	2.79054	0.493677	0.991826
ENSG00000180098.9	TRNAU1AP	-0.206563	4.17998	0.182124	0.982874
ENSG00000197989.14	SNHG12	-0.193888	3.59354	0.285454	0.982874
ENSG00000120656.13	TAF12	-0.0656902	5.29388	0.680831	1
ENSG00000188060.8	RAB42	0.246653	2.71992	0.257129	0.982874
ENSG00000162419.13	GMEB1	0.121708	4.90674	0.413023	0.987619
ENSG00000198492.16	YTHDF2	-0.137358	6.48548	0.317586	0.982874
ENSG00000159023.22	EPB41	0.604739	2.72771	0.0533629	0.982874
ENSG00000116350.17	SRSF4	-0.0313875	6.06508	0.84151	1
ENSG00000116353.16	MECR	-0.10161	4.47392	0.611491	1
ENSG00000060656.20	PTPRU	0.380506	2.80712	0.23286	0.982874
ENSG00000162511.8	LAPTM5	0.19058	4.54872	0.359248	0.987481
ENSG00000162512.16	SDC3	-0.0514594	3.62711	0.853072	1
ENSG00000134644.16	PUM1	0.0229629	6.50779	0.841096	1
ENSG00000060688.13	SNRNP40	-0.0706799	3.45967	0.784736	1
ENSG00000229447.2	RP11-490K7.4	0.129314	2.6778	0.553942	0.997517
ENSG00000121766.16	ZCCHC17	0.0212485	5.80385	0.875339	1
ENSG00000121769.8	FABP3	0.108797	3.40406	0.626295	1
ENSG00000168528.12	SERINC2	0.0727806	3.75768	0.779336	1
ENSG00000142910.16	TINAGL1	0.0220973	2.93223	0.985386	1
ENSG00000162517.13	PEF1	-0.159638	4.14723	0.609365	1
ENSG00000235790.7	PEF1-AS1	-0.304437	2.79808	0.211513	0.982874
ENSG00000084636.18	COL16A1	-0.810515	4.16797	0.0258847	0.982874
ENSG00000134668.12	SPOCD1	-0.165014	5.55371	0.586012	1
ENSG00000184007.22	PTP4A2	0.0323517	9.31937	0.831166	1
ENSG00000228634.1	RP4-534N18.2	0.139091	3.58067	0.617839	1
ENSG00000121774.18	KHDRBS1	-0.064346	7.57793	0.570119	1
ENSG00000203325.3	RP11-277A4.4	-0.109434	2.18083	0.729165	1
ENSG00000121775.18	TMEM39B	-0.401609	3.51643	0.139204	0.982874
ENSG00000025800.14	KPNA6	0.0268271	7.80385	0.799054	1
ENSG00000084652.16	TXLNA	-0.159096	5.68981	0.25261	0.982874
ENSG00000160051.12	IQCC	-0.324565	1.32032	0.383717	0.987619
ENSG00000160055.20	TMEM234	0.030851	2.29844	0.932037	1
ENSG00000084623.12	EIF3I	-0.0113116	7.61281	0.917501	1
ENSG00000220785.7	MTMR9LP	0.550023	2.49197	0.0540309	0.982874
ENSG00000183615.6	FAM167B	1.02557	2.6519	0.00101159	0.547304
ENSG00000182866.17	LCK	0.796381	0.940601	0.0822059	0.982874
ENSG00000116478.12	HDAC1	-0.0445827	5.96437	0.719832	1
ENSG00000175130.7	MARCKSL1	0.433172	3.59606	0.0273765	0.982874
ENSG00000225828.1	FAM229A	0.274969	1.36189	0.528437	0.995842
ENSG00000160058.19	BSDC1	-0.167798	3.92709	0.322287	0.982874
ENSG00000160062.15	ZBTB8A	0.0477168	5.92271	0.744238	1
ENSG00000176261.16	ZBTB8OS	-0.351711	4.19107	0.178798	0.982874
ENSG00000162521.19	RBBP4	0.0713968	5.26758	0.695849	1
ENSG00000162522.11	KIAA1522	-0.465683	2.76377	0.0713825	0.982874
ENSG00000134684.12	YARS1	-0.0657477	6.16521	0.655103	1
ENSG00000116497.18	S100PBP	-0.0399725	5.02831	0.775141	1
ENSG00000160097.20	FNDC5	0.311491	6.0815	0.0880531	0.982874
ENSG00000116514.17	RNF19B	0.0560219	2.57074	0.835121	1
ENSG00000004455.17	AK2	0.0638001	7.23561	0.581195	1
ENSG00000142920.17	AZIN2	0.619906	1.36513	0.186423	0.982874
ENSG00000116525.14	TRIM62	-0.0562766	1.43797	0.903562	1
ENSG00000279179.1	RP11-131M11.3	0.579014	1.2082	0.14139	0.982874
ENSG00000160094.15	ZNF362	-0.00476362	4.44143	0.988364	1
ENSG00000134686.19	PHC2	-0.525181	4.09206	0.0996265	0.982874
ENSG00000121903.15	ZSCAN20	-0.295876	1.67871	0.381672	0.987619
ENSG00000121904.18	CSMD2	-0.441954	1.6667	0.345319	0.985483
ENSG00000163866.9	SMIM12	-0.183282	5.25406	0.139042	0.982874
ENSG00000284773.1	RP11-244H3.5	0.29006	0.93843	0.443153	0.989808
ENSG00000163867.17	ZMYM6	-0.0592064	3.31634	0.779795	1
ENSG00000197056.11	ZMYM1	0.0148549	3.4763	0.94621	1
ENSG00000116560.11	SFPQ	-0.00666538	8.65046	0.953631	1
ENSG00000146463.12	ZMYM4	-0.150321	5.1596	0.265589	0.982874
ENSG00000229994.1	RPL5P4	-0.0110196	8.35144	0.941805	1
ENSG00000142687.18	KIAA0319L	0.299133	6.69797	0.0157483	0.982874
ENSG00000236274.1	RP4-728D4.3	0.204762	1.65001	0.501118	0.99308
ENSG00000020129.16	NCDN	0.225229	7.90798	0.19934	0.982874
ENSG00000126067.12	PSMB2	0.0854936	6.83133	0.458284	0.989808
ENSG00000142686.8	C1orf216	0.34482	5.26219	0.0625898	0.982874
ENSG00000092853.14	CLSPN	-0.0495687	7.02688	0.666254	1
ENSG00000134698.11	AGO4	0.0737129	3.75939	0.690712	1
ENSG00000092847.13	AGO1	0.111312	5.84134	0.443345	0.989808
ENSG00000126070.20	AGO3	0.128608	5.5939	0.412278	0.987619
ENSG00000116863.11	ADPRS	-0.00447382	5.13951	0.977598	1
ENSG00000171812.13	COL8A2	-0.290091	4.20424	0.444401	0.989808
ENSG00000054116.12	TRAPPC3	-0.147442	6.47685	0.264809	0.982874
ENSG00000116871.16	MAP7D1	-0.0248258	6.61096	0.837998	1
ENSG00000054118.15	THRAP3	-0.0338858	8.1167	0.746693	1
ENSG00000214193.11	SH3D21	-0.27364	1.57123	0.514973	0.994943
ENSG00000286379.1	RP11-268J15.6	-0.113518	0.607313	0.930524	1
ENSG00000196182.11	STK40	-0.0548219	4.3223	0.770382	1
ENSG00000181817.6	LSM10	0.118792	6.01279	0.47986	0.990924
ENSG00000116885.18	OSCP1	-0.22922	2.89392	0.315954	0.982874
ENSG00000116898.12	MRPS15	-0.027938	6.09232	0.875928	1
ENSG00000233621.2	LINC01137	-0.302077	1.55258	0.602464	1
ENSG00000163874.11	ZC3H12A	-0.163319	3.76576	0.515326	0.994943
ENSG00000163875.16	MEAF6	-0.0603373	4.95093	0.733592	1
ENSG00000163877.11	SNIP1	-0.112291	3.797	0.557309	0.998066
ENSG00000163879.11	DNALI1	-0.375888	3.28564	0.198344	0.982874
ENSG00000134697.13	GNL2	-0.153935	6.78458	0.203352	0.982874
ENSG00000116922.15	C1orf109	-0.0992924	2.74905	0.740042	1
ENSG00000134690.11	CDCA8	0.00873371	6.63515	0.938809	1
ENSG00000185090.15	MANEAL	-0.721631	0.265527	0.217868	0.982874
ENSG00000196449.4	YRDC	0.0529274	4.59122	0.747834	1
ENSG00000197982.14	C1orf122	-0.224667	5.38198	0.222261	0.982874
ENSG00000188786.10	MTF1	0.0917585	4.43537	0.569287	1
ENSG00000204084.13	INPP5B	0.0813359	1.22537	0.888939	1
ENSG00000183431.12	SF3A3	-0.174358	5.75755	0.188509	0.982874
ENSG00000183386.10	FHL3	0.0724185	4.42296	0.709134	1
ENSG00000183520.12	UTP11	-0.00933548	6.43388	0.95697	1
ENSG00000215895.4	HSPA5P1	-0.0750855	0.767482	0.941674	1
ENSG00000116954.8	RRAGC	-0.431253	3.39981	0.301514	0.982874
ENSG00000214114.9	MYCBP	-0.166796	4.32053	0.299977	0.982874
ENSG00000158315.11	RHBDL2	0.180098	2.31198	0.632841	1
ENSG00000174574.16	AKIRIN1	0.186141	6.40429	0.115555	0.982874
ENSG00000168653.11	NDUFS5	-0.263826	8.31196	0.281281	0.982874
ENSG00000127603.31	MACF1	0.255765	8.23533	0.0468027	0.982874
ENSG00000183682.8	BMP8A	0.471609	0.960852	0.301114	0.982874
ENSG00000090621.15	PABPC4	-0.108297	7.27948	0.337127	0.982874
ENSG00000163909.8	HEYL	0.445071	3.83013	0.0647354	0.982874
ENSG00000116981.4	NT5C1A	0.445863	1.25617	0.297409	0.982874
ENSG00000084072.17	PPIE	-0.0922985	4.20305	0.533046	0.995842
ENSG00000043514.17	TRIT1	-0.137339	3.22045	0.56466	1
ENSG00000202222.1	Y_RNA	0.156315	1.85202	0.586339	1
ENSG00000116990.11	MYCL	-0.189901	0.354859	0.839007	1
ENSG00000168389.18	MFSD2A	0.258797	3.37739	0.336418	0.982874
ENSG00000131236.18	CAP1	-0.095345	8.16744	0.415812	0.987619
ENSG00000131238.18	PPT1	-0.199149	5.82079	0.15059	0.982874
ENSG00000117000.9	RLF	-0.0415528	5.44299	0.757016	1
ENSG00000259943.1	RP1-39G22.7	0.0417607	1.17822	1	1
ENSG00000084073.10	ZMPSTE24	0.046057	5.86361	0.697277	1
ENSG00000049089.15	COL9A2	0.0721881	1.16772	0.892059	1
ENSG00000227311.3	RP1-228H13.1	-0.263359	1.38205	0.478692	0.990924
ENSG00000084070.12	SMAP2	-0.198297	4.45659	0.266177	0.982874
ENSG00000187801.15	ZFP69B	-0.267782	1.07499	0.548012	0.996835
ENSG00000260920.2	RP1-228H13.5	-0.612104	1.12647	0.120965	0.982874
ENSG00000187815.10	ZFP69	0.156817	1.7939	0.69965	1
ENSG00000238287.1	RP11-656D10.3	-0.0777436	0.676414	0.933322	1
ENSG00000117010.17	ZNF684	0.0919605	1.11623	0.90254	1
ENSG00000117016.10	RIMS3	0.379495	1.10373	0.395386	0.987619
ENSG00000272145.1	NFYC-AS1	-0.0693058	1.51042	0.854914	1
ENSG00000066136.20	NFYC	0.112597	4.08657	0.589569	1
ENSG00000179862.7	CITED4	0.452974	1.84372	0.178792	0.982874
ENSG00000171793.16	CTPS1	0.0896204	6.53659	0.598996	1
ENSG00000010803.16	SCMH1	-0.169465	3.92121	0.439219	0.989808
ENSG00000287400.1	RP11-399E6.6	-0.447124	-0.083634	0.730777	1
ENSG00000204060.7	FOXO6	0.0722216	1.94358	0.897735	1
ENSG00000127124.16	HIVEP3	0.326582	3.07645	0.153829	0.982874
ENSG00000198815.9	FOXJ3	0.0535162	4.96344	0.748501	1
ENSG00000177181.15	RIMKLA	0.646309	0.675535	0.254824	0.982874
ENSG00000066185.13	ZMYND12	0.461083	-0.00846076	0.672846	1
ENSG00000127125.9	PPCS	0.100002	6.96314	0.490112	0.990924
ENSG00000186409.18	CCDC30	-0.190054	1.93302	0.493897	0.991912
ENSG00000171960.12	PPIH	-0.159306	5.10478	0.281053	0.982874
ENSG00000065978.19	YBX1	0.181636	9.25626	0.240925	0.982874
ENSG00000117385.16	P3H1	0.0458462	5.40874	0.73392	1
ENSG00000164008.16	C1orf50	0.216923	2.35998	0.576037	1
ENSG00000274386.5	TMEM269	-0.0925436	0.260804	0.899239	1
ENSG00000177868.12	SVBP	-0.24825	4.59973	0.46757	0.989808
ENSG00000164010.15	ERMAP	0.0398297	2.98456	0.865173	1
ENSG00000228192.8	RP11-342M1.3	-0.285484	0.574677	0.635955	1
ENSG00000164011.18	ZNF691	0.0268794	1.35271	1	1
ENSG00000117394.24	SLC2A1	0.0599702	5.20294	0.719547	1
ENSG00000227533.6	SLC2A1-AS1	-0.0546399	0.997735	0.939528	1
ENSG00000117395.13	EBNA1BP2	-0.206956	6.68674	0.147174	0.982874
ENSG00000066056.14	TIE1	0.147853	2.78501	0.532478	0.995842
ENSG00000117400.18	MPL	0.165844	2.77184	0.504361	0.993692
ENSG00000117399.14	CDC20	-0.239325	4.39823	0.178406	0.982874
ENSG00000066322.15	ELOVL1	0.307761	4.56202	0.148837	0.982874
ENSG00000159479.17	MED8	-0.0798783	5.59397	0.531856	0.995842
ENSG00000198198.17	SZT2	-0.0555474	3.33209	0.796113	1
ENSG00000142949.17	PTPRF	-0.358736	5.10573	0.235259	0.982874
ENSG00000066135.13	KDM4A	-0.138629	5.86136	0.259787	0.982874
ENSG00000236200.6	KDM4A-AS1	0.358159	1.2029	0.467691	0.989808
ENSG00000126091.21	ST3GAL3	0.318214	3.20984	0.142039	0.982874
ENSG00000237950.3	RP11-7O11.9	-0.379503	0.469533	0.562683	0.999192
ENSG00000117408.11	IPO13	0.190237	4.15879	0.31013	0.982874
ENSG00000132768.14	DPH2	-0.113952	3.96498	0.551388	0.997031
ENSG00000117410.14	ATP6V0B	0.19414	6.10157	0.113306	0.982874
ENSG00000117411.18	B4GALT2	-0.0139563	7.61318	0.923821	1
ENSG00000230615.7	RP5-1198O20.4	-0.0242642	4.80912	0.919081	1
ENSG00000171872.5	KLF17	-0.0201795	1.89698	0.967493	1
ENSG00000178028.14	DMAP1	-0.100765	2.95869	0.695939	1
ENSG00000117419.16	ERI3	0.22587	3.75623	0.344314	0.985388
ENSG00000187147.18	RNF220	0.0664361	6.44753	0.619008	1
ENSG00000126106.14	TMEM53	0.168856	3.63936	0.415487	0.987619
ENSG00000199377.1	RNU5F-1	0.114159	0.465373	0.914186	1
ENSG00000142945.13	KIF2C	-0.329177	5.04969	0.161544	0.982874
ENSG00000142937.12	RPS8	-0.21649	10.47	0.110328	0.982874
ENSG00000173846.13	PLK3	0.488993	1.54359	0.316861	0.982874
ENSG00000222009.8	BTBD19	0.0516047	3.58398	0.819485	1
ENSG00000117425.14	PTCH2	-0.145206	2.95208	0.704816	1
ENSG00000226499.1	RP5-882O7.1	0.0577474	1.96732	0.889768	1
ENSG00000070785.17	EIF2B3	0.054822	5.23064	0.716713	1
ENSG00000126107.15	HECTD3	0.189375	4.96354	0.265632	0.982874
ENSG00000126088.14	UROD	0.0290258	6.82719	0.795906	1
ENSG00000132763.15	MMACHC	-0.0260651	3.33138	0.934858	1
ENSG00000117450.15	PRDX1	0.282906	1.08483	0.568868	1
ENSG00000117448.14	AKR1A1	0.10994	7.3746	0.392061	0.987619
ENSG00000132780.17	NASP	-0.0249531	7.52213	0.835924	1
ENSG00000159592.11	GPBP1L1	-0.0926224	5.70105	0.488996	0.990924
ENSG00000225447.1	RPS15AP10	-0.159907	1.41217	0.647679	1
ENSG00000159596.7	TMEM69	-0.113237	2.19733	0.774811	1
ENSG00000197429.11	IPP	0.114346	4.2333	0.608862	1
ENSG00000230896.1	RP11-767N6.7	-0.38481	2.27283	0.266179	0.982874
ENSG00000086015.22	MAST2	0.120881	4.97095	0.404348	0.987619
ENSG00000117461.15	PIK3R3	0.335883	4.7113	0.0983802	0.982874
ENSG00000117472.10	TSPAN1	1.55553	1.13547	0.00073909	0.506677
ENSG00000085998.14	POMGNT1	-0.216127	3.77716	0.298425	0.982874
ENSG00000171357.6	LURAP1	-0.108725	1.27885	0.760566	1
ENSG00000132128.17	LRRC41	0.037981	3.30029	0.883977	1
ENSG00000173660.12	UQCRH	-0.00218585	8.09611	0.985876	1
ENSG00000117481.11	NSUN4	0.223409	4.96412	0.15995	0.982874
ENSG00000225779.1	RP4-603I14.3	-0.00657152	3.64957	0.983791	1
ENSG00000079277.22	MKNK1	-0.0889009	4.70936	0.586642	1
ENSG00000142961.15	MOB3C	0.226009	2.50681	0.453832	0.989808
ENSG00000123472.12	ATPAF1	0.0546137	5.15465	0.693796	1
ENSG00000159658.15	EFCAB14	-0.22341	5.52168	0.389515	0.987619
ENSG00000224805.2	LINC00853	0.110523	0.533235	0.90549	1
ENSG00000162367.11	TAL1	0.261831	3.63479	0.251598	0.982874
ENSG00000123473.17	STIL	-0.477843	3.47103	0.123456	0.982874
ENSG00000162368.14	CMPK1	-0.216171	5.71982	0.310201	0.982874
ENSG00000186564.6	FOXD2	0.0268625	3.55108	0.960698	1
ENSG00000132122.12	SPATA6	-0.793096	2.70508	0.0580889	0.982874
ENSG00000185104.20	FAF1	-0.0951121	5.6443	0.529387	0.995842
ENSG00000123080.12	CDKN2C	-0.325359	5.23271	0.12265	0.982874
ENSG00000123091.5	RNF11	-0.0758999	6.51786	0.488863	0.990924
ENSG00000085832.17	EPS15	-0.135658	5.42707	0.359826	0.987481
ENSG00000117859.19	OSBPL9	-0.205671	5.17855	0.247234	0.982874
ENSG00000078618.22	NRDC	0.125366	5.99444	0.374469	0.987619
ENSG00000169213.7	RAB3B	0.0544312	6.27294	0.781096	1
ENSG00000198841.4	KTI12	-0.200326	1.46056	0.652455	1
ENSG00000134717.18	BTF3L4	-0.228161	4.52587	0.289839	0.982874
ENSG00000157077.16	ZFYVE9	-0.137334	3.97696	0.45367	0.989808
ENSG00000154222.15	CC2D1B	0.154854	1.62985	0.740822	1
ENSG00000287078.1	RP11-155O18.7	-0.356651	0.707454	0.478479	0.990924
ENSG00000085840.13	ORC1	0.0664492	3.18541	0.765958	1
ENSG00000134748.13	PRPF38A	0.067654	6.58155	0.60183	1
ENSG00000134744.14	TUT4	0.164366	5.51953	0.266361	0.982874
ENSG00000116157.6	GPX7	-0.533023	4.87573	0.142038	0.982874
ENSG00000162377.6	COA7	-0.072306	4.55563	0.665332	1
ENSG00000162378.13	ZYG11B	0.127615	7.43945	0.331342	0.982874
ENSG00000228929.1	RPS13P2	0.123	10.3215	0.538688	0.995842
ENSG00000121310.17	ECHDC2	0.00148531	4.41233	1	1
ENSG00000116171.19	SCP2	-0.222863	5.80195	0.352805	0.987481
ENSG00000174348.14	PODN	-0.162381	0.482904	0.850618	1
ENSG00000157184.7	CPT2	0.374597	2.96712	0.114359	0.982874
ENSG00000162384.14	CZIB	0.266637	4.70531	0.168203	0.982874
ENSG00000162385.11	MAGOH	-0.12458	7.56327	0.245187	0.982874
ENSG00000157193.18	LRP8	0.177619	4.20024	0.270104	0.982874
ENSG00000174332.5	GLIS1	-0.102534	2.83764	0.72866	1
ENSG00000058804.12	NDC1	-0.0522688	5.97098	0.706933	1
ENSG00000058799.15	YIPF1	-0.257374	3.77237	0.250839	0.982874
ENSG00000081870.12	HSPB11	-0.358747	4.96795	0.170134	0.982874
ENSG00000116212.15	LRRC42	-0.117345	5.14882	0.529381	0.995842
ENSG00000116209.12	TMEM59	-0.227518	6.52411	0.195862	0.982874
ENSG00000116205.14	TCEANC2	-0.110056	3.42368	0.649999	1
ENSG00000215883.11	CYB5RL	0.0373423	3.39799	0.863244	1
ENSG00000116221.15	MRPL37	0.0388988	6.78827	0.816833	1
ENSG00000157216.16	SSBP3	-0.406862	4.67957	0.0271131	0.982874
ENSG00000198711.5	SSBP3-AS1	0.141892	1.40662	0.709814	1
ENSG00000162390.18	ACOT11	0.368818	3.76258	0.184978	0.982874
ENSG00000243725.7	TTC4	0.569886	0.692696	0.247899	0.982874
ENSG00000162396.6	PARS2	0.0178855	2.59702	0.96603	1
ENSG00000116133.13	DHCR24	-0.0315149	7.55137	0.860655	1
ENSG00000169174.11	PCSK9	-0.120549	1.89333	0.770545	1
ENSG00000162402.14	USP24	-0.114586	4.44072	0.593459	1
ENSG00000234810.4	RP11-90C4.1	-0.390422	-0.0413765	0.695245	1
ENSG00000162407.9	PLPP3	-0.116906	8.01088	0.659976	1
ENSG00000225475.1	RP11-377K22.2	-0.2287	6.80233	0.639563	1
ENSG00000162409.11	PRKAA2	0.14545	4.94017	0.347281	0.986356
ENSG00000162600.12	OMA1	-0.542708	2.68806	0.0858333	0.982874
ENSG00000184292.7	TACSTD2	0.734276	1.29121	0.30838	0.982874
ENSG00000162601.11	MYSM1	0.00153801	3.50773	1	1
ENSG00000177606.8	JUN	-0.166581	6.63049	0.20909	0.982874
ENSG00000232453.7	LINC02777	0.299617	0.836599	0.533516	0.995842
ENSG00000237352.4	LINC01358	-0.138585	0.863701	0.805848	1
ENSG00000172456.18	FGGY	-0.206532	2.74291	0.374545	0.987619
ENSG00000162599.17	NFIA	0.0245907	7.54816	0.856089	1
ENSG00000162604.12	TM2D1	-0.140345	6.18515	0.586375	1
ENSG00000132849.21	PATJ	0.0866607	1.65947	0.826235	1
ENSG00000132854.19	KANK4	0.24223	2.73513	0.458769	0.989808
ENSG00000162607.13	USP1	-0.188955	6.74016	0.228374	0.982874
ENSG00000116641.18	DOCK7	0.0733305	4.38327	0.731163	1
ENSG00000125703.15	ATG4C	-0.0816147	3.41243	0.713329	1
ENSG00000088035.18	ALG6	-0.0514988	3.46276	0.856848	1
ENSG00000142856.17	ITGB3BP	0.0124674	5.39464	0.927114	1
ENSG00000116652.6	DLEU2L	0.121861	1.23158	0.894497	1
ENSG00000079739.17	PGM1	-0.00951287	6.26905	0.943698	1
ENSG00000185483.12	ROR1	-0.215822	5.8129	0.391898	0.987619
ENSG00000223949.8	ROR1-AS1	0.600002	0.917585	0.294304	0.982874
ENSG00000158966.16	CACHD1	-0.136808	2.79956	0.528029	0.995842
ENSG00000162437.14	RAVER2	0.19221	2.00215	0.483334	0.990924
ENSG00000162434.13	JAK1	-0.23112	6.33717	0.333669	0.982874
ENSG00000162433.15	AK4	-0.23799	4.10029	0.15292	0.982874
ENSG00000116675.16	DNAJC6	0.121962	2.60627	0.659423	1
ENSG00000213625.9	LEPROT	0.104235	6.96624	0.617786	1
ENSG00000116678.20	LEPR	-0.10031	3.54457	0.635867	1
ENSG00000184588.18	PDE4B	0.26704	2.71869	0.344206	0.985388
ENSG00000118473.23	SGIP1	0.261308	3.22311	0.348666	0.987117
ENSG00000152760.10	DYNLT5	-0.0402823	1.34532	0.945099	1
ENSG00000152763.17	DNAI4	0.0923206	2.53299	0.757686	1
ENSG00000198160.15	MIER1	-0.0464971	6.45246	0.73264	1
ENSG00000116704.8	SLC35D1	-0.223113	4.32742	0.117355	0.982874
ENSG00000142864.15	SERBP1	0.0434592	9.49663	0.75721	1
ENSG00000116717.13	GADD45A	-0.0131672	5.66877	0.919152	1
ENSG00000172380.6	GNG12	-0.209712	7.59311	0.168599	0.982874
ENSG00000162595.7	DIRAS3	0.125875	1.8702	0.722304	1
ENSG00000116729.14	WLS	0.0712814	4.63863	0.648655	1
ENSG00000024526.17	DEPDC1	-0.373709	5.2527	0.0129414	0.939499
ENSG00000033122.21	LRRC7	0.419981	2.2828	0.125839	0.982874
ENSG00000229359.2	PIN1P1	0.0301206	1.17259	0.952062	1
ENSG00000066557.6	LRRC40	-0.255446	4.21718	0.230092	0.982874
ENSG00000116754.13	SRSF11	-0.0252839	9.28691	0.810224	1
ENSG00000228988.1	RP4-677H15.4	0.519492	1.44765	0.164047	0.982874
ENSG00000118454.13	ANKRD13C	0.117459	3.73325	0.578058	1
ENSG00000197568.14	HHLA3	0.281945	4.09174	0.224909	0.982874
ENSG00000116761.12	CTH	-0.719688	1.38641	0.167258	0.982874
ENSG00000050628.20	PTGER3	0.12525	0.982847	0.840875	1
ENSG00000132485.14	ZRANB2	0.037769	7.47705	0.747104	1
ENSG00000229956.11	ZRANB2-AS2	-0.61306	1.19359	0.126176	0.982874
ENSG00000172260.15	NEGR1	-0.175023	5.51735	0.449428	0.989808
ENSG00000259030.8	FPGT-TNNI3K	0.000166017	1.37005	1	1
ENSG00000254685.8	FPGT	-0.124981	3.44651	0.51752	0.995034
ENSG00000116791.14	CRYZ	-0.263547	2.86361	0.533931	0.995842
ENSG00000162623.16	TYW3	0.0628407	6.05008	0.588054	1
ENSG00000117054.15	ACADM	0.0103981	5.58325	0.945321	1
ENSG00000137955.16	RABGGTB	-0.0494468	3.77175	0.807921	1
ENSG00000117069.15	ST6GALNAC5	0.851793	0.340087	0.131552	0.982874
ENSG00000142892.15	PIGK	-0.277286	5.28979	0.156998	0.982874
ENSG00000226084.5	RP4-706A16.3	-0.0595229	4.48384	0.787348	1
ENSG00000154027.19	AK5	0.0483856	2.59717	0.86078	1
ENSG00000036549.13	ZZZ3	-0.0612719	6.01947	0.625454	1
ENSG00000077254.14	USP33	0.14	6.37883	0.333886	0.982874
ENSG00000180488.15	MIGA1	-0.014398	4.63536	0.930211	1
ENSG00000235613.2	NSRP1P1	0.146059	2.79521	0.615519	1
ENSG00000235927.4	NEXN-AS1	0.884446	1.84808	0.00411232	0.754525
ENSG00000162614.19	NEXN	0.0424271	9.03021	0.724527	1
ENSG00000162613.17	FUBP1	0.0649545	8.15357	0.639018	1
ENSG00000162616.9	DNAJB4	-0.108083	4.82453	0.46198	0.989808
ENSG00000273338.1	RP11-386I14.4	-0.101948	0.459541	0.920172	1
ENSG00000285928.1	RP11-386I14.5	0.330895	1.52027	0.542718	0.996155
ENSG00000122420.10	PTGFR	-0.348525	7.69884	0.229221	0.982874
ENSG00000137959.17	IFI44L	1.23485	4.56507	0.0554543	0.982874
ENSG00000137965.11	IFI44	0.200288	3.2332	0.413891	0.987619
ENSG00000162618.15	ADGRL4	0.305412	0.860872	0.65768	1
ENSG00000117114.20	ADGRL2	0.0517538	3.03281	0.848451	1
ENSG00000234683.1	RP5-837I24.5	0.512547	2.13192	0.124723	0.982874
ENSG00000137941.17	TTLL7	0.23049	4.74843	0.128484	0.982874
ENSG00000271576.1	PRKACB-DT	0.266879	0.66651	0.613346	1
ENSG00000142875.19	PRKACB	-0.0146953	4.09505	0.929269	1
ENSG00000203943.9	SAMD13	0.112767	1.53852	0.783722	1
ENSG00000117133.11	RPF1	0.148869	5.85627	0.278305	0.982874
ENSG00000122432.18	SPATA1	0.257491	5.13143	0.275262	0.982874
ENSG00000117151.13	CTBS	0.0799044	1.44021	0.877513	1
ENSG00000117155.17	SSX2IP	-0.192461	5.28589	0.333096	0.982874
ENSG00000153898.13	MCOLN2	0.37958	1.7695	0.352603	0.987481
ENSG00000162643.13	DNAI3	0.157761	1.34501	0.735993	1
ENSG00000055732.13	MCOLN3	-0.0685256	2.37973	0.861263	1
ENSG00000280099.1	RP11-33E12.2	-0.809529	1.20665	0.0536586	0.982874
ENSG00000097096.9	SYDE2	0.0567179	1.83723	0.899855	1
ENSG00000162642.14	C1orf52	-0.112367	5.11899	0.427384	0.988387
ENSG00000142867.14	BCL10	-0.276663	3.45708	0.262178	0.982874
ENSG00000223653.6	RP11-131L23.1	-0.269554	0.853676	0.585097	1
ENSG00000153904.21	DDAH1	0.15774	6.88993	0.215722	0.982874
ENSG00000282057.1	RP4-621F18.2	0.241265	4.09191	0.129049	0.982874
ENSG00000142871.18	CCN1	-0.385848	7.28362	0.410276	0.987619
ENSG00000117174.11	ZNHIT6	0.125324	6.058	0.325247	0.982874
ENSG00000171502.15	COL24A1	0.368491	2.6791	0.14119	0.982874
ENSG00000201620.1	RNA5SP51	0.414231	0.383847	0.433788	0.989808
ENSG00000285210.1	LINC02795	-0.293669	0.236391	0.743867	1
ENSG00000122417.15	ODF2L	-0.0594254	5.5158	0.670145	1
ENSG00000137975.8	CLCA2	-0.217015	0.854228	0.716468	1
ENSG00000097033.14	SH3GLB1	-0.0893081	6.99359	0.42468	0.988262
ENSG00000183291.17	SELENOF	-0.370735	4.89053	0.374022	0.987619
ENSG00000153936.17	HS2ST1	-0.129533	5.10782	0.393771	0.987619
ENSG00000267734.1	RP4-604K5.3	-0.146376	0.408964	0.854322	1
ENSG00000143013.13	LMO4	0.0827843	8.46191	0.631886	1
ENSG00000237505.8	PKN2-AS1	-0.110662	0.702701	0.889635	1
ENSG00000065243.20	PKN2	0.0339301	5.05204	0.809615	1
ENSG00000137947.12	GTF2B	-0.277741	3.85642	0.234412	0.982874
ENSG00000137944.18	KYAT3	-0.0592782	4.40159	0.747176	1
ENSG00000213516.10	RBMXL1	0.0644717	6.34881	0.637765	1
ENSG00000117226.12	GBP3	0.157802	3.4533	0.796717	1
ENSG00000117228.11	GBP1	0.0608225	5.65603	0.720683	1
ENSG00000162645.13	GBP2	0.214629	5.57524	0.344313	0.985388
ENSG00000162654.9	GBP4	0.101091	3.13202	0.659582	1
ENSG00000154451.14	GBP5	0.547405	2.03268	0.0890617	0.982874
ENSG00000197147.15	LRRC8B	0.155638	4.39844	0.34219	0.984241
ENSG00000231999.7	LRRC8C-DT	0.591553	0.990548	0.12219	0.982874
ENSG00000171488.15	LRRC8C	0.295991	3.05782	0.275199	0.982874
ENSG00000171492.14	LRRC8D	0.19194	4.51724	0.202824	0.982874
ENSG00000162664.17	ZNF326	0.086969	6.1354	0.512015	0.994544
ENSG00000233593.10	LINC02609	0.172816	1.56797	0.641607	1
ENSG00000122482.21	ZNF644	0.00316052	5.76193	0.984197	1
ENSG00000097046.13	CDC7	-0.471713	2.73263	0.122737	0.982874
ENSG00000203914.4	HSP90B3P	-0.006822	0.759263	1	1
ENSG00000069702.11	TGFBR3	0.00942933	5.55298	0.973747	1
ENSG00000189195.15	BTBD8	0.188103	1.89193	0.544439	0.996229
ENSG00000174842.17	GLMN	-0.145269	2.6751	0.526885	0.995842
ENSG00000122484.9	RPAP2	0.00155308	5.88063	1	1
ENSG00000067208.15	EVI5	-0.056597	5.8095	0.709532	1
ENSG00000122406.14	RPL5	-0.326382	10.0651	0.147245	0.982874
ENSG00000154511.12	DIPK1A	-0.0418016	3.08641	0.890443	1
ENSG00000143033.18	MTF2	0.206188	5.78323	0.162873	0.982874
ENSG00000117500.13	TMED5	-0.14674	4.92688	0.38005	0.987619
ENSG00000122483.17	CCDC18	-0.262531	5.839	0.037908	0.982874
ENSG00000223745.8	CCDC18-AS1	0.013769	4.79582	0.945089	1
ENSG00000117505.13	DR1	-0.0543557	6.70112	0.612497	1
ENSG00000137942.18	FNBP1L	0.254191	4.06326	0.203335	0.982874
ENSG00000137936.18	BCAR3	0.0299375	3.33434	0.950349	1
ENSG00000224093.5	BCAR3-AS1	0.775995	1.37781	0.0486156	0.982874
ENSG00000260464.1	RP4-561L24.3	0.0964457	0.288893	0.944642	1
ENSG00000067334.14	DNTTIP2	0.0531119	6.86105	0.658744	1
ENSG00000023909.10	GCLM	0.0471724	7.26983	0.765256	1
ENSG00000198691.13	ABCA4	0.940333	0.865272	0.0491916	0.982874
ENSG00000137962.13	ARHGAP29	0.0576535	6.82933	0.690631	1
ENSG00000117528.14	ABCD3	-0.330827	4.50559	0.257716	0.982874
ENSG00000117525.14	F3	-0.356699	5.59103	0.10309	0.982874
ENSG00000224081.9	SLC44A3-AS1	0.286413	0.786024	0.589896	1
ENSG00000117519.16	CNN3	0.0465106	6.34278	0.704949	1
ENSG00000235501.6	CNN3-DT	-0.0929206	2.20002	0.807121	1
ENSG00000172339.10	ALG14	-0.0604726	3.35123	0.763071	1
ENSG00000152078.10	TLCD4	-0.294782	3.00824	0.187443	0.982874
ENSG00000226026.6	RP11-57H12.3	0.290233	0.735135	0.659589	1
ENSG00000137970.7	RPL7P9	0.057945	10.2651	0.71242	1
ENSG00000117569.19	PTBP2	0.0256385	3.36396	0.911436	1
ENSG00000188641.14	DPYD	-0.347072	2.86885	0.317574	0.982874
ENSG00000225206.10	MIR137HG	0.0823988	1.06519	0.899531	1
ENSG00000162627.17	SNX7	-0.408336	5.02901	0.245574	0.982874
ENSG00000117600.14	PLPPR4	0.272902	3.02105	0.726613	1
ENSG00000099260.11	PALMD	-0.0459574	5.11648	0.873819	1
ENSG00000156869.14	FRRS1	-0.569753	2.00513	0.0685424	0.982874
ENSG00000162688.17	AGL	0.0582851	5.49966	0.686135	1
ENSG00000117620.15	SLC35A3	-0.115467	4.93733	0.500237	0.99287
ENSG00000156876.10	SASS6	0.163029	4.34881	0.252048	0.982874
ENSG00000122435.10	TRMT13	-0.152103	3.26985	0.47828	0.990924
ENSG00000122477.13	LRRC39	0.499703	3.55492	0.0391221	0.982874
ENSG00000137992.15	DBT	-0.0696898	4.6455	0.63559	1
ENSG00000224616.3	RTCA-AS1	-0.055963	2.94675	0.826293	1
ENSG00000137996.13	RTCA	-0.0633894	5.7444	0.625394	1
ENSG00000079335.20	CDC14A	1.00734	0.578668	0.172014	0.982874
ENSG00000162692.12	VCAM1	-0.58656	7.48671	0.295385	0.982874
ENSG00000162694.14	EXTL2	0.114277	4.99917	0.481994	0.990924
ENSG00000273204.1	RP4-549L20.3	-0.413999	0.518807	0.431378	0.989608
ENSG00000162695.12	SLC30A7	-0.00916768	5.34716	0.96135	1
ENSG00000117543.21	DPH5	-0.210678	5.53897	0.206165	0.982874
ENSG00000233184.7	RP11-421L21.3	0.0276137	3.30363	0.930951	1
ENSG00000170989.10	S1PR1	0.193005	1.17471	0.626664	1
ENSG00000183298.5	RPSAP19	0.337037	0.817382	0.572802	1
ENSG00000060718.22	COL11A1	0.0991304	6.1854	0.781111	1
ENSG00000185946.16	RNPC3	0.0355311	4.49401	0.806479	1
ENSG00000240038.7	AMY2B	0.31359	0.713788	0.440861	0.989808
ENSG00000198890.9	PRMT6	-0.334726	3.37918	0.135046	0.982874
ENSG00000162631.20	NTNG1	0.0500633	1.98272	0.915956	1
ENSG00000134215.16	VAV3	-0.0353198	2.26165	0.910344	1
ENSG00000085491.17	SLC25A24	-0.2966	4.4259	0.331972	0.982874
ENSG00000162636.16	FAM102B	-0.62262	0.846804	0.133195	0.982874
ENSG00000162639.16	HENMT1	0.0684512	2.62521	0.841575	1
ENSG00000134186.12	PRPF38B	0.0922394	7.56523	0.376421	0.987619
ENSG00000116266.11	STXBP3	-0.122296	2.66971	0.573109	1
ENSG00000162641.20	AKNAD1	0.228602	1.14352	0.561652	0.998796
ENSG00000203897.4	SPATA42	-0.171794	2.16987	0.668893	1
ENSG00000121957.15	GPSM2	0.0566792	4.01858	0.750691	1
ENSG00000121940.16	CLCC1	0.0986662	3.77361	0.675904	1
ENSG00000085433.16	WDR47	0.174629	4.31569	0.381409	0.987619
ENSG00000244716.3	RP11-20O24.4	-0.348512	1.47412	0.415742	0.987619
ENSG00000197780.10	TAF13	-0.0138029	6.3699	0.914512	1
ENSG00000273382.1	TMEM167B-DT	0.0565822	3.43559	0.792924	1
ENSG00000215717.7	TMEM167B	-0.243215	4.76812	0.30252	0.982874
ENSG00000031698.13	SARS1	0.202223	6.57331	0.168426	0.982874
ENSG00000143126.8	CELSR2	0.0833272	1.74426	0.830315	1
ENSG00000134222.16	PSRC1	0.10162	3.96996	0.560098	0.998081
ENSG00000134243.12	SORT1	0.079021	4.7258	0.703195	1
ENSG00000143106.13	PSMA5	-0.314104	3.80525	0.183183	0.982874
ENSG00000143028.9	SYPL2	0.254456	4.09036	0.309317	0.982874
ENSG00000174151.15	CYB561D1	-0.131659	3.39736	0.484192	0.990924
ENSG00000181754.7	AMIGO1	-0.452665	0.724984	0.500564	0.992963
ENSG00000065135.12	GNAI3	-0.0593886	7.2766	0.585366	1
ENSG00000116337.20	AMPD2	0.0849822	5.43114	0.505095	0.993692
ENSG00000168765.17	GSTM4	-0.426354	5.02444	0.00681462	0.835694
ENSG00000134201.12	GSTM5	0.0398353	4.87857	0.917538	1
ENSG00000134202.11	GSTM3	0.448795	3.92058	0.146918	0.982874
ENSG00000184371.14	CSF1	0.496497	4.33866	0.0939851	0.982874
ENSG00000168710.18	AHCYL1	0.0102485	8.9023	0.927475	1
ENSG00000143093.15	STRIP1	0.175302	6.47179	0.152358	0.982874
ENSG00000258634.3	RP4-773N10.4	-0.639303	2.07704	0.0199534	0.982874
ENSG00000116396.15	KCNC4	0.567315	2.79759	0.0711394	0.982874
ENSG00000162775.17	RBM15	-0.217239	4.26606	0.194277	0.982874
ENSG00000168679.18	SLC16A4	0.405871	1.85163	0.207321	0.982874
ENSG00000273373.1	RP5-1074L1.4	-0.499141	1.44396	0.186245	0.982874
ENSG00000134248.14	LAMTOR5	-0.0468776	6.39842	0.733345	1
ENSG00000232811.1	RP11-96K19.2	0.714529	0.713315	0.126322	0.982874
ENSG00000121931.16	LRIF1	0.020767	5.02898	0.903603	1
ENSG00000156171.15	DRAM2	-0.214121	3.92797	0.223904	0.982874
ENSG00000134255.14	CEPT1	0.144029	3.69964	0.457726	0.989808
ENSG00000162777.17	DENND2D	0.0147422	2.30878	0.963921	1
ENSG00000064886.14	CHI3L2	-0.24639	3.78245	0.332227	0.982874
ENSG00000173947.14	PIFO	-0.866314	1.08392	0.0836389	0.982874
ENSG00000116455.14	WDR77	-0.185715	3.69606	0.307199	0.982874
ENSG00000116459.11	ATP5PB	-0.382608	6.60187	0.195505	0.982874
ENSG00000116473.14	RAP1A	-0.204997	5.91452	0.265859	0.982874
ENSG00000197852.12	INKA2	0.269458	3.77749	0.302572	0.982874
ENSG00000064703.13	DDX20	0.182135	4.41006	0.235692	0.982874
ENSG00000171385.10	KCND3	0.0861413	2.94209	0.786688	1
ENSG00000231437.3	LINC01750	0.437517	1.06003	0.407454	0.987619
ENSG00000143079.15	CTTNBP2NL	-0.0249584	5.55138	0.855608	1
ENSG00000134245.18	WNT2B	0.0104608	3.41969	0.979535	1
ENSG00000007341.19	ST7L	-0.14801	2.47844	0.598931	1
ENSG00000116489.13	CAPZA1	-0.0062018	8.3491	0.962041	1
ENSG00000155363.18	MOV10	0.0890478	4.89878	0.585495	1
ENSG00000155366.17	RHOC	-0.16854	6.88527	0.227265	0.982874
ENSG00000155367.15	PPM1J	0.00430606	1.09047	1	1
ENSG00000155380.13	SLC16A1	-0.0521802	7.05327	0.668078	1
ENSG00000226419.8	SLC16A1-AS1	0.150232	5.59193	0.41439	0.987619
ENSG00000238198.2	LRIG2-DT	-0.0359372	1.96314	0.912531	1
ENSG00000198799.12	LRIG2	0.018609	2.7074	0.973326	1
ENSG00000081026.19	MAGI3	-0.0545885	3.85736	0.787269	1
ENSG00000116793.16	PHTF1	-0.0590339	4.28534	0.680499	1
ENSG00000081019.13	RSBN1	0.0662732	4.29197	0.673278	1
ENSG00000134242.16	PTPN22	0.523056	0.630639	0.308794	0.982874
ENSG00000134262.13	AP4B1	0.0911302	3.16126	0.72051	1
ENSG00000118655.7	DCLRE1B	-0.111277	3.52289	0.579447	1
ENSG00000163349.22	HIPK1	-0.164338	4.85439	0.361774	0.987481
ENSG00000116774.12	OLFML3	-0.289548	6.16658	0.123136	0.982874
ENSG00000134207.17	SYT6	0.792128	0.259943	0.183681	0.982874
ENSG00000197323.12	TRIM33	-0.113585	5.65556	0.503314	0.993659
ENSG00000116752.6	BCAS2	0.0547549	5.96412	0.669871	1
ENSG00000175984.15	DENND2C	-0.2121	1.31038	0.575134	1
ENSG00000116748.22	AMPD1	0.32477	1.14408	0.515936	0.994943
ENSG00000213281.5	NRAS	-0.244073	4.46919	0.278752	0.982874
ENSG00000009307.16	CSDE1	-0.0482744	9.27667	0.660919	1
ENSG00000052723.12	SIKE1	-0.102357	4.0591	0.648547	1
ENSG00000134198.10	TSPAN2	0.0271932	1.87319	0.969252	1
ENSG00000134259.6	NGF	-0.425209	3.57365	0.118072	0.982874
ENSG00000173218.15	VANGL1	-0.344201	4.46525	0.125899	0.982874
ENSG00000118729.12	CASQ2	0.272248	5.13512	0.0518159	0.982874
ENSG00000163399.16	ATP1A1	0.394401	4.45479	0.10462	0.982874
ENSG00000203865.11	ATP1A1-AS1	-0.00631738	0.43104	1	1
ENSG00000116815.16	CD58	-0.0329639	4.11583	0.859291	1
ENSG00000143061.18	IGSF3	-0.128777	2.44954	0.75408	1
ENSG00000134247.10	PTGFRN	-0.267012	4.84795	0.245901	0.982874
ENSG00000134256.13	CD101	0.134223	1.25325	0.757195	1
ENSG00000116830.12	TTF2	0.0110606	5.7166	0.933492	1
ENSG00000134253.10	TRIM45	0.0870435	2.64089	0.670698	1
ENSG00000198162.12	MAN1A2	-0.0792687	7.59078	0.452764	0.989808
ENSG00000183508.5	TENT5C	0.0982926	1.69682	0.856796	1
ENSG00000196505.11	GDAP2	0.17416	4.23605	0.286681	0.982874
ENSG00000065183.16	WDR3	0.0812432	5.15241	0.562934	0.999347
ENSG00000155761.14	SPAG17	-0.0901555	1.21147	0.868281	1
ENSG00000092607.15	TBX15	-0.138559	5.7556	0.62328	1
ENSG00000116874.12	WARS2	-0.220011	4.83577	0.147445	0.982874
ENSG00000236804.1	RPS3AP12	0.316388	1.50139	0.473664	0.990219
ENSG00000231365.6	WARS2-AS1	-0.00631155	2.70122	1	1
ENSG00000143067.5	ZNF697	-0.10453	4.0755	0.600196	1
ENSG00000092621.13	PHGDH	-0.0952268	5.6616	0.654249	1
ENSG00000134250.20	NOTCH2	-0.271489	5.73551	0.358018	0.987481
ENSG00000265808.4	SEC22B	-0.023653	6.72208	0.860179	1
ENSG00000270231.4	NBPF8	0.0374832	2.35431	0.913096	1
ENSG00000286106.1	NOTCH2NLR	-0.579466	-0.0396667	0.45493	0.989808
ENSG00000273136.7	NBPF26	-0.295821	1.20918	0.485871	0.990924
ENSG00000226067.7	LINC00623	-0.664917	1.61543	0.154226	0.982874
ENSG00000171943.12	SRGAP2C	-0.0177196	4.53503	0.959586	1
ENSG00000233432.2	MTIF2P1	-0.0324087	0.793221	0.938	1
ENSG00000273213.4	H3-2	0.337114	0.660115	0.692879	1
ENSG00000270872.2	SRGAP2D	-0.325513	0.776488	0.635232	1
ENSG00000266338.6	NBPF15	-0.103773	1.04338	0.846511	1
ENSG00000275291.1	RNVU1-26	-0.700045	0.514684	0.266526	0.982874
ENSG00000196369.11	SRGAP2B	0.311769	2.06473	0.311619	0.982874
ENSG00000162825.16	NBPF20	-0.635978	1.3424	0.29012	0.982874
ENSG00000117262.19	GPR89A	-0.248443	4.12443	0.116833	0.982874
ENSG00000174827.14	PDZK1	-0.230885	0.616799	0.671175	1
ENSG00000265491.5	RNF115	-0.0897462	6.88661	0.420545	0.987619
ENSG00000186141.9	POLR3C	-0.19484	4.59207	0.180628	0.982874
ENSG00000198483.13	ANKRD35	0.0840568	4.84616	0.714853	1
ENSG00000143127.13	ITGA10	0.503721	3.75679	0.053258	0.982874
ENSG00000131779.11	PEX11B	0.0124877	5.486	0.935491	1
ENSG00000265241.7	RBM8A	0.138319	8.00704	0.269152	0.982874
ENSG00000211451.12	GNRHR2	0.390514	2.1784	0.192644	0.982874
ENSG00000234222.6	LIX1L-AS1	0.485151	0.967791	0.246686	0.982874
ENSG00000271601.4	LIX1L	0.0319974	3.30613	0.935927	1
ENSG00000272031.3	ANKRD34A	-0.139341	2.14976	0.703798	1
ENSG00000121851.13	POLR3GL	0.020745	6.18058	0.870394	1
ENSG00000265972.6	TXNIP	-0.00216886	4.80159	0.989337	1
ENSG00000168509.20	HJV	0.174314	4.12905	0.34735	0.986356
ENSG00000271425.9	NBPF10	-0.0771939	0.759637	0.925424	1
ENSG00000287978.1	CH17-408M7.2	0.711355	1.24914	0.194639	0.982874
ENSG00000274428.1	RNVU1-25	-0.0629867	2.62994	0.872164	1
ENSG00000131791.8	PRKAB2	-0.0966185	4.5471	0.546698	0.996229
ENSG00000180867.11	PDIA3P1	-0.391894	1.02706	0.370354	0.987619
ENSG00000131781.13	FMO5	-0.14148	1.47457	0.778562	1
ENSG00000116128.12	BCL9	-0.337795	2.7935	0.144859	0.982874
ENSG00000162836.12	ACP6	-0.145134	4.18476	0.36498	0.987585
ENSG00000265107.3	GJA5	-0.16981	1.40263	0.621976	1
ENSG00000188092.15	GPR89B	-0.18713	3.00875	0.358594	0.987481
ENSG00000263956.7	NBPF11	0.197659	1.72632	0.661713	1
ENSG00000274020.4	LINC01138	0.0341259	1.56406	0.920165	1
ENSG00000272824.1	RP6-74O6.6	-0.632228	0.704594	0.302726	0.982874
ENSG00000231551.8	PDE4DIPP6	0.0329338	0.543115	1	1
ENSG00000270629.6	NBPF14	-0.0573807	2.23144	0.932559	1
ENSG00000178104.19	PDE4DIP	0.202827	5.71475	0.189996	0.982874
ENSG00000269713.7	NBPF9	-0.223754	1.41987	0.570685	1
ENSG00000274265.5	CH17-189H20.1	-0.655011	1.60949	0.200456	0.982874
ENSG00000277147.6	LINC00869	-0.387997	1.61597	0.253236	0.982874
ENSG00000206828.1	RNVU1-30	0.385925	0.911698	0.507927	0.994544
ENSG00000261716.2	H2BC20P	0.808338	1.11223	0.0839189	0.982874
ENSG00000184678.10	H2BC21	0.305813	3.02735	0.193522	0.982874
ENSG00000184260.6	H2AC20	0.0452174	1.89879	0.917255	1
ENSG00000178096.9	BOLA1	-0.675763	2.12152	0.0289874	0.982874
ENSG00000159164.10	SV2A	0.0131364	4.57917	0.954832	1
ENSG00000143368.10	SF3B4	-0.383597	2.3335	0.629081	1
ENSG00000014914.21	MTMR11	-0.135993	3.86741	0.652917	1
ENSG00000264522.6	OTUD7B	0.0816526	4.69596	0.592763	1
ENSG00000285184.3	CH17-55D9.1	-0.143264	2.11162	0.689793	1
ENSG00000136631.15	VPS45	-0.138832	4.00932	0.599959	1
ENSG00000023902.14	PLEKHO1	0.034478	5.65533	0.815152	1
ENSG00000143401.15	ANP32E	-0.113545	7.18522	0.27666	0.982874
ENSG00000118298.12	CA14	0.517876	1.0838	0.260519	0.982874
ENSG00000117362.13	APH1A	-0.209362	8.63868	0.120823	0.982874
ENSG00000118292.9	C1orf54	-0.519597	3.63809	0.00810467	0.845341
ENSG00000159208.16	CIART	-0.177384	2.38427	0.559053	0.998066
ENSG00000266472.6	MRPS21	-0.0824103	7.28229	0.465274	0.989808
ENSG00000117360.13	PRPF3	0.00485528	4.73275	0.981239	1
ENSG00000163125.16	RPRD2	0.171475	5.72867	0.243855	0.982874
ENSG00000143374.17	TARS2	-0.0404784	1.93346	0.909737	1
ENSG00000143369.15	ECM1	-0.0808848	3.65137	0.737828	1
ENSG00000143382.16	ADAMTSL4	0.11633	2.13675	0.661206	1
ENSG00000143384.14	MCL1	-0.191305	7.41366	0.214279	0.982874
ENSG00000143420.19	ENSA	-0.204479	4.98382	0.381482	0.987619
ENSG00000143457.11	GOLPH3L	-0.155369	5.55255	0.32234	0.982874
ENSG00000163131.12	CTSS	-0.164004	3.00925	0.559263	0.998066
ENSG00000143387.14	CTSK	-0.133037	6.55241	0.598534	1
ENSG00000143437.21	ARNT	0.0145463	4.16994	0.950069	1
ENSG00000143379.12	SETDB1	-0.149315	5.04965	0.336054	0.982874
ENSG00000143418.20	CERS2	0.646718	0.884733	0.267398	0.982874
ENSG00000143409.16	MINDY1	-0.0782295	2.47782	0.747084	1
ENSG00000143363.17	PRUNE1	-0.368992	3.37546	0.420271	0.987619
ENSG00000143443.10	C1orf56	0.0516474	1.87789	0.933738	1
ENSG00000197622.13	CDC42SE1	-0.267872	3.19531	0.51003	0.994544
ENSG00000213190.4	MLLT11	0.316873	6.08628	0.0484618	0.982874
ENSG00000143458.12	GABPB2	-0.230647	4.48006	0.27485	0.982874
ENSG00000143434.16	SEMA6C	-0.0930075	3.3693	0.674454	1
ENSG00000163156.12	SCNM1	0.281486	5.03307	0.0949131	0.982874
ENSG00000163155.12	LYSMD1	-0.207465	1.25642	0.735634	1
ENSG00000163159.14	VPS72	-0.302962	4.8559	0.086318	0.982874
ENSG00000143398.20	PIP5K1A	-0.175177	5.0195	0.35884	0.987481
ENSG00000159352.16	PSMD4	0.124634	7.96904	0.398861	0.987619
ENSG00000232671.6	ZNF687-AS1	0.798973	0.476705	0.106605	0.982874
ENSG00000143390.18	RFX5	0.276026	2.61112	0.417109	0.987619
ENSG00000237976.1	RFX5-AS1	-0.140164	2.06292	0.687149	1
ENSG00000143416.21	SELENBP1	0.177526	6.85135	0.285559	0.982874
ENSG00000159377.11	PSMB4	-0.196924	7.36275	0.223159	0.982874
ENSG00000143442.22	POGZ	-0.0789469	4.64577	0.69153	1
ENSG00000143367.16	TUFT1	0.0269631	5.00855	0.853963	1
ENSG00000143376.14	SNX27	0.145963	5.69705	0.328547	0.982874
ENSG00000143436.11	MRPL9	0.192744	2.08264	0.653764	1
ENSG00000143450.19	OAZ3	-0.140688	1.1542	0.733878	1
ENSG00000182134.16	TDRKH	-0.197218	2.46366	0.430043	0.988387
ENSG00000159445.13	THEM4	-0.164419	4.79245	0.307256	0.982874
ENSG00000197747.9	S100A10	-0.26178	10.0374	0.260472	0.982874
ENSG00000163191.6	S100A11	0.213499	9.33969	0.333865	0.982874
ENSG00000237975.7	FLG-AS1	0.552119	0.39988	0.520044	0.995034
ENSG00000143631.11	FLG	0.0111283	2.12183	1	1
ENSG00000197956.10	S100A6	-0.353421	9.82688	0.22853	0.982874
ENSG00000196154.12	S100A4	0.225022	9.26749	0.197978	0.982874
ENSG00000188015.10	S100A3	0.628736	2.39482	0.0398775	0.982874
ENSG00000196754.13	S100A2	0.43452	3.36439	0.0370438	0.982874
ENSG00000188643.11	S100A16	0.155686	8.90944	0.457953	0.989808
ENSG00000189171.15	S100A13	0.0205642	7.02386	0.896593	1
ENSG00000160679.13	CHTOP	-0.0374891	6.62381	0.778558	1
ENSG00000143553.11	SNAPIN	-0.298447	2.75115	0.462882	0.989808
ENSG00000143621.17	ILF2	-0.354589	6.22056	0.113234	0.982874
ENSG00000143624.14	INTS3	0.353166	2.75923	0.105511	0.982874
ENSG00000143554.14	SLC27A3	0.117623	4.06735	0.626765	1
ENSG00000143614.10	GATAD2B	0.0818529	5.8771	0.593197	1
ENSG00000198837.10	DENND4B	0.10801	3.94906	0.600064	1
ENSG00000282386.1	RP11-422P24.12	-0.0657229	1.69559	0.861544	1
ENSG00000143543.15	JTB	-0.170324	6.26278	0.145822	0.982874
ENSG00000272654.1	RP11-422P24.11	0.813174	0.495846	0.178678	0.982874
ENSG00000143545.10	RAB13	-0.0101284	7.48553	0.937688	1
ENSG00000177954.14	RPS27	-0.245272	9.59476	0.0983556	0.982874
ENSG00000143549.21	TPM3	0.117135	7.51638	0.372553	0.987619
ENSG00000143612.21	C1orf43	-0.25504	7.08073	0.284342	0.982874
ENSG00000143569.19	UBAP2L	0.0022691	6.2122	0.985838	1
ENSG00000143575.15	HAX1	0.0307312	5.58257	0.819548	1
ENSG00000143515.19	ATP8B2	-0.268235	4.88183	0.356596	0.987481
ENSG00000160712.13	IL6R	0.0539934	3.38976	0.806495	1
ENSG00000169291.10	SHE	-0.950396	0.0773269	0.195335	0.982874
ENSG00000160714.10	UBE2Q1	-0.153597	5.91759	0.50031	0.99287
ENSG00000160710.18	ADAR	-0.0374806	6.03796	0.845191	1
ENSG00000143603.19	KCNN3	0.346513	2.92307	0.153745	0.982874
ENSG00000163344.6	PMVK	-0.132681	5.112	0.401328	0.987619
ENSG00000163346.17	PBXIP1	0.175018	4.30366	0.310819	0.982874
ENSG00000163348.4	PYGO2	0.129161	4.48141	0.463859	0.989808
ENSG00000160691.19	SHC1	0.0777538	3.28613	0.715729	1
ENSG00000173207.13	CKS1B	-0.40769	3.12687	0.403648	0.987619
ENSG00000160688.19	FLAD1	0.243478	4.72583	0.149588	0.982874
ENSG00000160685.13	ZBTB7B	0.522601	0.824635	0.273953	0.982874
ENSG00000232093.1	DCST1-AS1	-0.339706	1.80143	0.328917	0.982874
ENSG00000143537.14	ADAM15	0.145727	5.1778	0.554676	0.997936
ENSG00000243364.8	EFNA4	0.202767	1.97889	0.552536	0.997106
ENSG00000143590.14	EFNA3	0.0508765	0.617142	1	1
ENSG00000169242.12	EFNA1	-0.018798	4.89363	0.940368	1
ENSG00000169241.19	SLC50A1	0.198101	5.57217	0.171373	0.982874
ENSG00000179085.8	DPM3	-0.133172	5.26356	0.434233	0.989808
ENSG00000163462.18	TRIM46	0.286554	1.39817	0.478793	0.990924
ENSG00000185499.16	MUC1	0.406887	3.06858	0.0563206	0.982874
ENSG00000169231.13	THBS3	-0.0180945	4.27427	0.916166	1
ENSG00000160767.21	FAM189B	0.0401942	6.12214	0.768401	1
ENSG00000116521.11	SCAMP3	0.0705584	5.27711	0.688278	1
ENSG00000176444.19	CLK2	-0.31216	4.84459	0.0708717	0.982874
ENSG00000160752.15	FDPS	0.203218	3.014	0.437438	0.989808
ENSG00000225855.7	RUSC1-AS1	0.773459	0.817396	0.0338317	0.982874
ENSG00000160753.16	RUSC1	0.248065	6.2465	0.110607	0.982874
ENSG00000116539.14	ASH1L	0.0953819	5.88219	0.448607	0.989808
ENSG00000235919.4	ASH1L-AS1	0.0645919	2.68051	0.849679	1
ENSG00000125459.17	MSTO1	0.0817131	1.63689	0.834226	1
ENSG00000163374.20	YY1AP1	0.173168	5.48021	0.215521	0.982874
ENSG00000132676.16	DAP3	-0.37731	4.95895	0.21753	0.982874
ENSG00000116580.19	GON4L	0.0943752	5.36678	0.454474	0.989808
ENSG00000132718.9	SYT11	0.0172886	4.8518	0.941179	1
ENSG00000143622.11	RIT1	0.0809355	4.56661	0.587207	1
ENSG00000132680.11	KHDC4	-0.295838	3.73376	0.222301	0.982874
ENSG00000116584.20	ARHGEF2	-0.318253	4.15201	0.372129	0.987619
ENSG00000163479.14	SSR2	-0.300519	7.0654	0.0236228	0.982874
ENSG00000160803.8	UBQLN4	0.164823	1.44695	0.693968	1
ENSG00000116586.12	LAMTOR2	-0.183698	5.16784	0.262096	0.982874
ENSG00000254726.3	MEX3A	0.0671423	4.72189	0.603702	1
ENSG00000160789.24	LMNA	-0.104476	7.90786	0.569049	1
ENSG00000196189.13	SEMA4A	-1.22167	0.0245687	0.0666345	0.982874
ENSG00000160785.14	SLC25A44	-0.196823	4.19331	0.295858	0.982874
ENSG00000160783.19	PMF1	0.0703579	4.49778	0.698232	1
ENSG00000160781.17	PAQR6	0.0450578	1.42738	1	1
ENSG00000198952.8	SMG5	0.278521	3.0808	0.305161	0.982874
ENSG00000163472.19	TMEM79	0.513844	1.3847	0.172577	0.982874
ENSG00000198715.13	GLMP	-0.292374	3.44534	0.236334	0.982874
ENSG00000163468.15	CCT3	0.128255	7.76935	0.391137	0.987619
ENSG00000125462.19	MIR9-1HG	0.300535	0.793875	0.56429	0.99995
ENSG00000116604.18	MEF2D	-0.158695	4.22776	0.402653	0.987619
ENSG00000183856.11	IQGAP3	-0.268705	5.37691	0.0945781	0.982874
ENSG00000163382.13	NAXE	0.0955257	6.057	0.574097	1
ENSG00000272068.1	BCAN-AS1	0.385955	1.1295	0.390163	0.987619
ENSG00000132688.11	NES	0.316248	7.28438	0.06469	0.982874
ENSG00000143320.9	CRABP2	-0.154417	3.83911	0.735728	1
ENSG00000143319.17	ISG20L2	0.288135	5.98756	0.0970745	0.982874
ENSG00000143303.12	RRNAD1	0.126116	2.42046	0.733447	1
ENSG00000143314.12	MRPL24	0.0380043	6.97499	0.79043	1
ENSG00000143321.19	HDGF	-0.0564901	8.4181	0.603251	1
ENSG00000143294.15	PRCC	0.0290052	2.42317	0.934552	1
ENSG00000027869.12	SH2D2A	-0.0394421	2.41586	0.945898	1
ENSG00000198400.13	NTRK1	0.598583	1.88164	0.100552	0.982874
ENSG00000187800.14	PEAR1	0.219003	5.42526	0.467874	0.989808
ENSG00000132694.19	ARHGEF11	0.102798	4.07757	0.653977	1
ENSG00000117036.12	ETV3	0.776007	1.46061	0.0118593	0.899177
ENSG00000271736.2	LINC02772	0.17137	0.971083	0.761307	1
ENSG00000183853.18	KIRREL1	0.19469	4.27116	0.307122	0.982874
ENSG00000226520.1	KIRREL1-IT1	0.635064	0.469253	0.322305	0.982874
ENSG00000231434.1	HSP90AA3P	0.555756	1.17172	0.269332	0.982874
ENSG00000163565.19	IFI16	-0.0117266	6.42591	0.930773	1
ENSG00000162706.13	CADM3	-1.12198	0.29338	0.0619243	0.982874
ENSG00000213088.12	ACKR1	0.586081	1.29919	0.395494	0.987619
ENSG00000179639.10	FCER1A	0.347505	2.23198	0.357377	0.987481
ENSG00000158716.9	DUSP23	0.0438382	4.20442	0.800823	1
ENSG00000213085.10	CFAP45	0.228374	0.89603	0.712392	1
ENSG00000158710.15	TAGLN2	0.0284238	9.11741	0.875266	1
ENSG00000224259.7	LINC01133	-0.254648	5.57404	0.115688	0.982874
ENSG00000143315.8	PIGM	0.135792	6.00452	0.345257	0.985483
ENSG00000162729.14	IGSF8	0.323929	3.00594	0.102679	0.982874
ENSG00000018625.15	ATP1A2	0.253562	2.49188	0.409268	0.987619
ENSG00000162734.13	PEA15	0.272588	9.24677	0.0595675	0.982874
ENSG00000132716.19	DCAF8	0.179505	5.83095	0.231983	0.982874
ENSG00000162735.19	PEX19	0.137145	5.82005	0.305303	0.982874
ENSG00000122218.16	COPA	-0.0731872	7.73846	0.529922	0.995842
ENSG00000202078.1	Y_RNA	0.700351	1.28517	0.0852645	0.982874
ENSG00000162736.17	NCSTN	-0.360367	1.74681	0.594572	1
ENSG00000066294.15	CD84	0.123056	3.70234	0.519312	0.995034
ENSG00000026751.17	SLAMF7	-0.490804	0.217758	0.463435	0.989808
ENSG00000122223.13	CD244	0.415931	1.08062	0.360889	0.987481
ENSG00000158769.18	F11R	0.293252	3.76958	0.280468	0.982874
ENSG00000215845.11	TSTD1	0.014237	3.04506	1	1
ENSG00000186517.14	ARHGAP30	0.583473	2.43995	0.0727451	0.982874
ENSG00000162755.14	KLHDC9	0.271311	1.07785	0.602187	1
ENSG00000143256.5	PFDN2	-0.0547945	5.38796	0.67843	1
ENSG00000158793.14	NIT1	-0.0687529	1.3168	0.897426	1
ENSG00000158796.17	DEDD	-0.277488	3.88153	0.294274	0.982874
ENSG00000143222.12	UFC1	0.040992	8.19167	0.733606	1
ENSG00000143258.16	USP21	-0.349197	1.93053	0.266412	0.982874
ENSG00000143224.18	PPOX	-0.262891	2.68009	0.364193	0.987585
ENSG00000158850.15	B4GALT3	0.0534456	4.77069	0.684467	1
ENSG00000158859.10	ADAMTS4	0.263484	1.6319	0.52386	0.995842
ENSG00000158864.13	NDUFS2	0.0703947	8.72914	0.652096	1
ENSG00000158869.11	FCER1G	-0.637351	1.85748	0.0518314	0.982874
ENSG00000143252.16	SDHC	-0.424947	5.30611	0.545944	0.996229
ENSG00000188931.4	CFAP126	-0.180102	2.29492	0.58854	1
ENSG00000288670.1	RP11-122G18.14	0.135394	1.85609	0.657956	1
ENSG00000288093.1	RP11-122G18.13	0.397058	0.599772	0.380188	0.987619
ENSG00000143226.15	FCGR2A	-0.51494	1.84704	0.110672	0.982874
ENSG00000213075.7	RPL31P11	0.193126	1.57084	0.820229	1
ENSG00000132185.18	FCRLA	-0.684063	0.564232	0.314253	0.982874
ENSG00000162746.14	FCRLB	-0.730379	1.16088	0.0357185	0.982874
ENSG00000081721.12	DUSP12	-0.294351	3.5549	0.258724	0.982874
ENSG00000118217.7	ATF6	0.038578	5.42262	0.773204	1
ENSG00000162745.11	OLFML2B	-0.477139	2.59549	0.0958339	0.982874
ENSG00000198929.13	NOS1AP	-0.111971	2.13977	0.768261	1
ENSG00000285636.2	RP11-384L19.1	0.454739	0.639255	0.243544	0.982874
ENSG00000152332.16	UHMK1	0.0978081	5.70178	0.45612	0.989808
ENSG00000117143.13	UAP1	-0.355008	6.75252	0.124714	0.982874
ENSG00000162733.19	DDR2	0.0391533	7.92879	0.732131	1
ENSG00000132196.16	HSD17B7	0.618146	2.30916	0.0860837	0.982874
ENSG00000185860.13	CCDC190	1.02154	1.41313	0.0323415	0.982874
ENSG00000117152.14	RGS4	0.188188	5.06504	0.408065	0.987619
ENSG00000143248.13	RGS5	0.154146	3.59072	0.733563	1
ENSG00000143228.13	NUF2	-0.357532	5.06808	0.108052	0.982874
ENSG00000185630.19	PBX1	-0.0374464	6.62088	0.82144	1
ENSG00000271917.1	RP11-506O24.2	-0.295201	1.21333	0.445184	0.989808
ENSG00000143198.13	MGST3	-0.219519	6.37327	0.413246	0.987619
ENSG00000143149.12	ALDH9A1	-0.226662	6.56455	0.0640513	0.982874
ENSG00000143183.18	TMCO1	-0.114408	7.09823	0.396317	0.987619
ENSG00000143179.16	UCK2	-0.142227	3.61674	0.543394	0.996229
ENSG00000143157.12	POGK	-0.0394491	5.26589	0.790805	1
ENSG00000152382.6	TADA1	-0.138678	4.31017	0.470615	0.989808
ENSG00000198842.10	STYXL2	0.385277	1.00674	0.41881	0.987619
ENSG00000143190.23	POU2F1	0.140897	4.88438	0.26547	0.982874
ENSG00000198821.11	CD247	-0.172181	0.768901	0.798718	1
ENSG00000143162.9	CREG1	-0.3752	2.39467	0.217255	0.982874
ENSG00000198771.11	RCSD1	-0.0319427	1.31589	0.951541	1
ENSG00000197965.12	MPZL1	-0.0640794	6.10701	0.709487	1
ENSG00000143158.11	MPC2	0.00859727	5.56274	0.971488	1
ENSG00000143164.15	DCAF6	0.104561	5.84466	0.448403	0.989808
ENSG00000143147.15	GPR161	0.211307	4.2933	0.241519	0.982874
ENSG00000143155.13	TIPRL	-0.137092	6.79547	0.26387	0.982874
ENSG00000213064.10	SFT2D2	0.1202	6.63042	0.292209	0.982874
ENSG00000143178.13	TBX19	0.611514	1.43146	0.0837036	0.982874
ENSG00000143196.5	DPT	0.505964	4.52656	0.0397151	0.982874
ENSG00000143153.13	ATP1B1	0.452966	7.61642	0.00324569	0.71019
ENSG00000143156.14	NME7	-0.88505	0.59145	0.0486082	0.982874
ENSG00000117475.14	BLZF1	-0.263295	3.84192	0.119086	0.982874
ENSG00000117477.12	CCDC181	-0.195726	2.3864	0.561	0.998326
ENSG00000213062.5	RP1-206D15.6	0.0356968	1.21655	0.956575	1
ENSG00000188404.10	SELL	-0.113131	1.95244	0.732476	1
ENSG00000171806.12	METTL18	0.186847	1.02249	0.713094	1
ENSG00000000457.14	SCYL3	-0.385177	2.14985	0.352732	0.987481
ENSG00000075945.13	KIFAP3	-0.11797	4.99247	0.493088	0.991773
ENSG00000120370.13	GORAB	-0.0909221	4.02169	0.614429	1
ENSG00000116132.12	PRRX1	-0.0404872	8.32949	0.836602	1
ENSG00000271811.1	RP1-79C4.4	0.137252	4.5839	0.396651	0.987619
ENSG00000231424.3	RP1-45C12.1	-0.76295	1.23691	0.240862	0.982874
ENSG00000076258.10	FMO4	-0.114382	1.5661	0.749827	1
ENSG00000117523.17	PRRC2C	0.0591094	8.56616	0.564792	1
ENSG00000034971.17	MYOC	0.594887	0.56312	0.332648	0.982874
ENSG00000117533.15	VAMP4	-0.157669	4.56321	0.413976	0.987619
ENSG00000010165.20	EEF1AKNMT	0.188373	5.44105	0.136793	0.982874
ENSG00000197959.14	DNM3	-0.0809509	3.10766	0.746228	1
ENSG00000230630.5	DNM3OS	0.0823683	3.83416	0.78506	1
ENSG00000287336.1	RP5-1116C7.2	-0.193711	0.585185	0.760555	1
ENSG00000135845.10	PIGC	-0.150113	4.15337	0.405016	0.987619
ENSG00000180999.11	C1orf105	0.345336	3.75114	0.208877	0.982874
ENSG00000094975.14	SUCO	0.124495	5.54136	0.400637	0.987619
ENSG00000231615.2	RP11-296O14.2	0.680937	0.932037	0.0791449	0.982874
ENSG00000203739.4	PRDX6-AS1	0.134608	4.12688	0.403321	0.987619
ENSG00000117592.9	PRDX6	-0.0219386	7.95493	0.840193	1
ENSG00000183831.7	ANKRD45	-0.203144	0.466756	0.796725	1
ENSG00000076321.11	KLHL20	0.015991	6.50728	0.907651	1
ENSG00000120334.16	CENPL	0.0449039	4.60455	0.800646	1
ENSG00000117593.12	DARS2	-0.0345052	4.0277	0.870996	1
ENSG00000234741.8	GAS5	-0.276094	3.86289	0.600741	1
ENSG00000185278.15	ZBTB37	0.151919	4.14679	0.454056	0.989808
ENSG00000135870.12	RC3H1	-0.0900552	5.1482	0.503624	0.993659
ENSG00000152061.24	RABGAP1L	-0.328678	4.12069	0.0458362	0.982874
ENSG00000116161.18	CACYBP	-0.0510737	6.78938	0.692952	1
ENSG00000120333.4	MRPS14	-0.0955093	4.41837	0.582783	1
ENSG00000206659.1	Y_RNA	-0.252035	2.65534	0.421655	0.987619
ENSG00000235750.10	KIAA0040	0.276326	1.34267	0.579973	1
ENSG00000143207.21	COP1	-0.277326	3.46292	0.477157	0.990924
ENSG00000242193.11	CRYZL2P	-0.676448	2.98525	0.0756573	0.982874
ENSG00000224687.2	RASAL2-AS1	0.249081	2.7634	0.388409	0.987619
ENSG00000075391.17	RASAL2	0.0401513	5.11494	0.774891	1
ENSG00000116191.18	RALGPS2	-0.313831	5.97868	0.189989	0.982874
ENSG00000116194.13	ANGPTL1	-0.0264998	2.15636	0.960643	1
ENSG00000116199.12	FAM20B	-0.173583	4.8621	0.430081	0.988387
ENSG00000186283.14	TOR3A	-0.0915744	3.90638	0.650348	1
ENSG00000143322.21	ABL2	0.0228243	7.00831	0.838241	1
ENSG00000057252.13	SOAT1	-0.134087	5.33035	0.310586	0.982874
ENSG00000169905.13	TOR1AIP2	0.0880061	7.16731	0.461631	0.989808
ENSG00000143337.19	TOR1AIP1	-0.223428	5.40373	0.207101	0.982874
ENSG00000135837.16	CEP350	-0.00521128	6.83467	0.970671	1
ENSG00000116260.17	QSOX1	-0.0151987	8.54695	0.910484	1
ENSG00000121454.6	LHX4	-0.18005	0.797401	0.783017	1
ENSG00000230124.8	ACBD6	-0.0684809	5.57838	0.597281	1
ENSG00000143324.14	XPR1	-0.021743	4.51375	0.896136	1
ENSG00000135835.12	KIAA1614	0.180935	2.16716	0.553115	0.997106
ENSG00000135823.14	STX6	-0.291955	3.87916	0.143939	0.982874
ENSG00000153029.16	MR1	0.0983567	4.92413	0.55893	0.998066
ENSG00000162783.11	IER5	-0.0520745	7.6664	0.68998	1
ENSG00000135821.19	GLUL	0.0655081	5.90906	0.703333	1
ENSG00000135828.11	RNASEL	-0.313092	2.93516	0.2528	0.982874
ENSG00000143333.7	RGS16	0.463386	3.77653	0.138561	0.982874
ENSG00000135838.14	NPL	0.070635	0.922292	1	1
ENSG00000287808.1	RP11-249O6.2	0.32924	1.02096	0.506654	0.994153
ENSG00000135829.17	DHX9	-0.0203283	6.24706	0.871157	1
ENSG00000135862.6	LAMC1	-0.107752	6.4	0.46686	0.989808
ENSG00000058085.15	LAMC2	-0.225473	3.29897	0.595527	1
ENSG00000157064.11	NMNAT2	-0.201181	1.49408	0.557974	0.998066
ENSG00000287929.1	RP11-548N1.2	-0.764822	0.646475	0.292921	0.982874
ENSG00000116698.21	SMG7	0.132755	4.11289	0.403972	0.987619
ENSG00000116701.15	NCF2	-0.143805	1.28359	0.78946	1
ENSG00000162704.16	ARPC5	-0.245292	7.84725	0.163047	0.982874
ENSG00000143344.16	RGL1	0.283577	4.3859	0.225817	0.982874
ENSG00000198756.12	COLGALT2	-0.531632	1.46831	0.167795	0.982874
ENSG00000198860.14	TSEN15	-0.263547	5.17393	0.399041	0.987619
ENSG00000116667.15	C1orf21	-0.229807	4.88853	0.266453	0.982874
ENSG00000116406.19	EDEM3	-0.175645	4.95306	0.525902	0.995842
ENSG00000135842.17	NIBAN1	-0.195516	5.63991	0.214742	0.982874
ENSG00000121481.11	RNF2	0.0882094	4.99393	0.57991	1
ENSG00000121486.12	TRMT1L	0.00738476	4.5365	0.975814	1
ENSG00000116668.13	SWT1	-0.251184	1.94239	0.354794	0.987481
ENSG00000279838.1	RP4-635A23.6	0.308196	2.64063	0.328742	0.982874
ENSG00000116679.16	IVNS1ABP	0.267105	7.08541	0.0583707	0.982874
ENSG00000143341.12	HMCN1	-0.108019	2.64809	0.723141	1
ENSG00000116690.13	PRG4	0.180495	8.4358	0.616031	1
ENSG00000047410.14	TPR	0.115574	7.8428	0.354584	0.987481
ENSG00000157181.16	ODR4	0.086313	5.17954	0.496235	0.992325
ENSG00000229739.4	PDC-AS1	-0.346641	1.8831	0.358541	0.987481
ENSG00000073756.13	PTGS2	0.10993	3.20582	0.663687	1
ENSG00000116711.10	PLA2G4A	-0.476643	1.40226	0.277822	0.982874
ENSG00000150681.10	RGS18	0.0974347	2.47598	0.757183	1
ENSG00000231767.4	RPS27AP5	-0.0783546	7.4345	0.749087	1
ENSG00000116741.8	RGS2	-0.196654	3.90676	0.411118	0.987619
ENSG00000116750.14	UCHL5	0.107633	6.36445	0.430319	0.988387
ENSG00000238754.1	SCARNA18B	0.643415	0.718847	0.288003	0.982874
ENSG00000116747.13	RO60	0.0683996	7.25884	0.599538	1
ENSG00000023572.10	GLRX2	-0.181174	6.36745	0.222318	0.982874
ENSG00000134371.14	CDC73	-0.00427272	6.51484	0.967376	1
ENSG00000162630.6	B3GALT2	0.0742668	2.44674	0.839004	1
ENSG00000286285.1	RP11-57K16.1	-0.165607	0.57529	0.801853	1
ENSG00000000971.16	CFH	-0.0926163	5.75119	0.527329	0.995842
ENSG00000066279.19	ASPM	-0.211616	7.39973	0.172289	0.982874
ENSG00000177888.8	ZBTB41	-0.0634818	5.03842	0.724779	1
ENSG00000213047.13	DENND1B	-0.215182	4.21778	0.190082	0.982874
ENSG00000235582.2	RP11-448G4.2	0.0802367	5.13411	0.842819	1
ENSG00000203724.11	C1orf53	-0.464995	1.04173	0.278736	0.982874
ENSG00000143355.16	LHX9	-0.24586	2.6145	0.607019	1
ENSG00000151414.15	NEK7	-0.303881	4.59717	0.144478	0.982874
ENSG00000081237.20	PTPRC	0.215538	4.78958	0.195894	0.982874
ENSG00000227747.2	RP11-16L9.1	1.35267	2.70609	0.140093	0.982874
ENSG00000162702.8	ZNF281	-0.181078	5.50775	0.19296	0.982874
ENSG00000118193.12	KIF14	-0.0545859	5.80539	0.681494	1
ENSG00000118197.14	DDX59	-0.347856	2.6538	0.163696	0.982874
ENSG00000118200.14	CAMSAP2	0.107507	6.91328	0.330888	0.982874
ENSG00000116852.15	KIF21B	0.0919819	2.91802	0.753737	1
ENSG00000081248.12	CACNA1S	0.303272	1.25511	0.45972	0.989808
ENSG00000116857.17	TMEM9	0.0878479	6.03221	0.490521	0.990924
ENSG00000163395.17	IGFN1	0.373433	5.28982	0.0892089	0.982874
ENSG00000081277.13	PKP1	0.120424	2.58246	0.768469	1
ENSG00000118194.20	TNNT2	0.187806	3.85764	0.407179	0.987619
ENSG00000159166.15	LAD1	-0.260423	0.661995	0.701716	1
ENSG00000159173.19	TNNI1	0.221823	7.26499	0.162359	0.982874
ENSG00000174307.7	PHLDA3	0.271471	6.25046	0.0390413	0.982874
ENSG00000159176.14	CSRP1	0.255574	6.12084	0.10832	0.982874
ENSG00000224536.2	RP11-134G8.7	0.0885447	1.48606	0.871348	1
ENSG00000223396.4	RPS10P7	0.141463	1.98142	0.604738	1
ENSG00000134369.15	NAV1	0.239051	8.17642	0.166378	0.982874
ENSG00000235121.1	RP11-90L20.2	-0.0099123	2.54644	0.965011	1
ENSG00000198700.10	IPO9	0.0973867	7.78037	0.406159	0.987619
ENSG00000198892.7	SHISA4	0.095899	4.59478	0.547708	0.996619
ENSG00000163431.13	LMOD1	0.106407	3.95999	0.786031	1
ENSG00000134375.11	TIMM17A	-0.308512	6.12096	0.0458589	0.982874
ENSG00000176393.11	RNPEP	-0.796872	4.43854	0.0552304	0.982874
ENSG00000143851.15	PTPN7	0.262991	4.3748	0.257304	0.982874
ENSG00000077152.11	UBE2T	-0.0506077	3.60973	0.852448	1
ENSG00000077157.22	PPP1R12B	-0.0516488	6.05508	0.713722	1
ENSG00000143858.12	SYT2	1.08874	0.0594231	0.162139	0.982874
ENSG00000117139.18	KDM5B	0.0743329	6.2371	0.534878	0.995842
ENSG00000228288.7	PCAT6	-0.269057	2.02264	0.414977	0.987619
ENSG00000214796.8	TUBA5P	0.183175	1.36353	0.769414	1
ENSG00000183155.5	RABIF	-0.049383	4.9822	0.755127	1
ENSG00000117153.16	KLHL12	-0.10938	4.22079	0.676979	1
ENSG00000159346.13	ADIPOR1	0.0105659	4.94655	0.942519	1
ENSG00000159348.13	CYB5R1	-0.202049	6.11964	0.173036	0.982874
ENSG00000163444.12	TMEM183A	0.0467403	4.7033	0.766001	1
ENSG00000143847.15	PPFIA4	0.45229	3.21667	0.149446	0.982874
ENSG00000122180.5	MYOG	-0.00622409	0.698576	1	1
ENSG00000163485.17	ADORA1	0.353788	3.5482	0.253214	0.982874
ENSG00000133055.9	MYBPH	0.398397	7.73607	0.0569192	0.982874
ENSG00000133048.13	CHI3L1	0.126202	12.2088	0.637534	1
ENSG00000236523.2	NPM1P40	0.595717	1.03836	0.100934	0.982874
ENSG00000159388.6	BTG2	-0.0513778	4.03364	0.798925	1
ENSG00000122176.12	FMOD	0.200909	5.14052	0.392196	0.987619
ENSG00000188783.6	PRELP	0.268026	7.9582	0.0726208	0.982874
ENSG00000058668.15	ATP2B4	-0.33265	8.46316	0.128895	0.982874
ENSG00000182004.13	SNRPE	-0.0314268	6.88996	0.790888	1
ENSG00000143842.15	SOX13	-0.0891563	1.41927	0.864596	1
ENSG00000170498.9	KISS1	0.326238	4.50792	0.252055	0.982874
ENSG00000143850.16	PLEKHA6	0.195154	2.07343	0.61082	1
ENSG00000219133.2	RP11-203F10.6	0.127413	0.843931	0.865876	1
ENSG00000158615.9	PPP1R15B	-0.0925434	4.01088	0.627889	1
ENSG00000133056.14	PIK3C2B	0.256107	2.26189	0.36431	0.987585
ENSG00000198625.13	MDM4	0.0809205	6.61108	0.541711	0.995842
ENSG00000287197.1	RP11-80N9.1	0.290438	0.8679	0.681829	1
ENSG00000163531.17	NFASC	-0.233303	3.6033	0.346715	0.986356
ENSG00000174529.7	TMEM81	-0.185675	1.95266	0.520339	0.995034
ENSG00000117222.14	RBBP5	-0.000120527	5.57338	0.99355	1
ENSG00000133059.17	DSTYK	0.0715711	6.96465	0.656843	1
ENSG00000133069.17	TMCC2	0.27793	1.5055	0.528408	0.995842
ENSG00000163545.11	NUAK2	-0.0765302	2.81275	0.791764	1
ENSG00000117266.16	CDK18	0.361059	1.80855	0.360092	0.987481
ENSG00000158711.14	ELK4	-0.151	4.20402	0.317214	0.982874
ENSG00000158715.6	SLC45A3	0.270183	1.78471	0.406715	0.987619
ENSG00000069275.13	NUCKS1	0.0221197	10.8855	0.872587	1
ENSG00000201944.1	SNORA72	0.33315	1.63851	0.339983	0.983948
ENSG00000117280.13	RAB29	0.185551	5.47004	0.176537	0.982874
ENSG00000133065.11	SLC41A1	-0.243194	4.15373	0.319243	0.982874
ENSG00000286619.1	RP4-681L3.3	-0.267034	2.31039	0.518268	0.995034
ENSG00000276600.5	RAB7B	0.184787	4.10398	0.451116	0.989808
ENSG00000196550.11	FAM72A	-1.04266	0.55664	0.134025	0.982874
ENSG00000266028.8	SRGAP2	-0.0913923	5.56625	0.55904	0.998066
ENSG00000263528.8	IKBKE	0.137928	2.84433	0.595309	1
ENSG00000266094.8	RASSF5	0.0231414	1.58912	1	1
ENSG00000234981.1	RP11-534L20.4	-0.079356	1.02393	0.93707	1
ENSG00000143486.16	EIF2D	-0.459258	3.59232	0.0835811	0.982874
ENSG00000143479.18	DYRK3	-0.128318	3.43492	0.559184	0.998066
ENSG00000162889.11	MAPKAPK2	0.117087	7.25064	0.349216	0.987117
ENSG00000162894.12	FCMR	0.329218	3.06676	0.0790334	0.982874
ENSG00000123836.15	PFKFB2	0.0784186	3.48859	0.76251	1
ENSG00000180667.11	YOD1	0.0425201	3.25653	0.84539	1
ENSG00000123843.13	C4BPB	0.0506806	1.54278	0.958688	1
ENSG00000196352.16	CD55	0.00945241	5.7779	0.96077	1
ENSG00000197721.17	CR1L	-0.877007	0.934743	0.0465003	0.982874
ENSG00000117335.20	CD46	0.00319592	5.22295	0.999673	1
ENSG00000203709.12	MIR29B2CHG	0.196759	2.19966	0.493032	0.991773
ENSG00000076356.7	PLXNA2	0.111801	4.92979	0.548811	0.996835
ENSG00000196878.15	LAMB3	-0.257993	3.71346	0.217475	0.982874
ENSG00000123689.6	G0S2	-0.24011	1.95444	0.763051	1
ENSG00000117594.10	HSD11B1	-0.0708626	1.68353	0.934496	1
ENSG00000009790.15	TRAF3IP3	0.300295	0.074258	0.685268	1
ENSG00000162757.4	C1orf74	0.087767	2.20557	0.823774	1
ENSG00000117597.18	UTP25	-0.129854	3.87581	0.528588	0.995842
ENSG00000143469.20	SYT14	0.50491	1.83906	0.246753	0.982874
ENSG00000203706.8	SERTAD4-AS1	-0.0655843	0.921521	0.951879	1
ENSG00000082497.12	SERTAD4	0.240328	5.75705	0.230548	0.982874
ENSG00000054392.13	HHAT	0.453868	4.12618	0.082361	0.982874
ENSG00000117625.14	RCOR3	0.134283	5.46805	0.320369	0.982874
ENSG00000082512.15	TRAF5	-0.104579	4.66309	0.59269	1
ENSG00000153363.13	LINC00467	0.0656068	4.06716	0.745619	1
ENSG00000170385.10	SLC30A1	-0.211698	5.53344	0.23365	0.982874
ENSG00000117650.13	NEK2	-0.0344091	3.55972	0.899035	1
ENSG00000123684.13	LPGAT1	-0.821042	4.9428	0.0208927	0.982874
ENSG00000143493.13	INTS7	0.0946814	4.35266	0.624931	1
ENSG00000143476.18	DTL	0.0583527	5.77542	0.671353	1
ENSG00000220749.4	RPL21P28	-0.470211	1.98343	0.160607	0.982874
ENSG00000066027.12	PPP2R5A	-0.268589	5.33124	0.225671	0.982874
ENSG00000065600.13	PACC1	0.122259	2.40158	0.669933	1
ENSG00000117691.10	NENF	-0.240603	6.22933	0.185492	0.982874
ENSG00000162772.17	ATF3	0.0891628	2.19252	0.75203	1
ENSG00000123685.9	BATF3	0.339335	2.1631	0.26018	0.982874
ENSG00000117697.15	NSL1	-0.0373509	5.84551	0.772205	1
ENSG00000203705.11	TATDN3	-0.369182	3.20575	0.082012	0.982874
ENSG00000198468.9	FLVCR1-DT	0.0129809	2.28036	1	1
ENSG00000162769.13	FLVCR1	0.414347	3.44779	0.0804328	0.982874
ENSG00000143494.16	VASH2	0.286373	4.84808	0.169057	0.982874
ENSG00000174606.14	ANGEL2	-0.0416228	4.43888	0.760955	1
ENSG00000136643.12	RPS6KC1	0.0786199	4.42614	0.702319	1
ENSG00000117707.16	PROX1	-0.0459991	1.30225	0.905985	1
ENSG00000143499.14	SMYD2	-0.286771	5.17021	0.199262	0.982874
ENSG00000152104.12	PTPN14	0.043557	8.75304	0.738314	1
ENSG00000117724.13	CENPF	-0.112547	8.16234	0.34528	0.985483
ENSG00000250536.1	ABHD17AP3	-0.417396	4.87055	0.0144956	0.971707
ENSG00000082482.14	KCNK2	-0.0489012	6.75004	0.8745	1
ENSG00000136636.13	KCTD3	-0.0955593	6.23615	0.489342	0.990924
ENSG00000196482.18	ESRRG	0.37689	1.87728	0.239018	0.982874
ENSG00000092978.11	GPATCH2	0.121794	5.21977	0.435862	0.989808
ENSG00000162814.11	SPATA17	-0.908497	1.74834	0.00487029	0.770645
ENSG00000067533.6	RRP15	0.0714209	5.19505	0.594773	1
ENSG00000092969.12	TGFB2	-0.173547	3.10016	0.515536	0.994943
ENSG00000143353.12	LYPLAL1	-0.377268	3.1765	0.103823	0.982874
ENSG00000277007.1	RP11-392O17.2	0.608334	0.749497	0.224696	0.982874
ENSG00000215817.7	ZC3H11B	0.34754	1.06954	0.359947	0.987481
ENSG00000136628.18	EPRS1	0.116091	8.08798	0.392238	0.987619
ENSG00000162813.18	BPNT1	-0.0633612	3.48522	0.780733	1
ENSG00000067704.10	IARS2	0.12182	4.33229	0.578086	1
ENSG00000118873.16	RAB3GAP2	0.0833965	7.44296	0.542473	0.996155
ENSG00000218283.2	MORF4L1P1	-0.149686	2.65525	0.606327	1
ENSG00000116141.17	MARK1	0.223985	1.50666	0.590246	1
ENSG00000162817.7	C1orf115	0.405127	1.00375	0.510492	0.994544
ENSG00000117791.16	MTARC2	-0.126434	3.41286	0.60266	1
ENSG00000186205.13	MTARC1	-0.387655	0.464432	0.520297	0.995034
ENSG00000136630.13	HLX	0.232419	3.35981	0.15012	0.982874
ENSG00000143507.18	DUSP10	0.615999	1.57806	0.172782	0.982874
ENSG00000143512.13	HHIPL2	0.337644	4.10164	0.169606	0.982874
ENSG00000143498.18	TAF1A	0.0793817	2.36061	0.820005	1
ENSG00000225265.2	TAF1A-AS1	0.318221	0.616476	0.549636	0.996835
ENSG00000154305.18	MIA3	-0.00180536	5.76424	0.993758	1
ENSG00000272750.1	RP11-378J18.8	-0.0955657	2.64819	0.760095	1
ENSG00000186063.13	AIDA	-0.334327	3.03379	0.332057	0.982874
ENSG00000162819.12	BROX	-0.161266	6.64023	0.507366	0.994544
ENSG00000197520.10	FAM177B	-0.515812	6.92063	0.0298943	0.982874
ENSG00000154309.9	DISP1	-0.0468709	2.90477	0.863873	1
ENSG00000162909.18	CAPN2	0.0565036	7.71071	0.686779	1
ENSG00000143514.17	TP53BP2	-0.020579	4.39922	0.912831	1
ENSG00000185495.10	SEPTIN7P13	0.260948	2.45611	0.412199	0.987619
ENSG00000143756.12	FBXO28	0.156676	4.54389	0.319657	0.982874
ENSG00000143753.13	DEGS1	0.184487	7.58176	0.21175	0.982874
ENSG00000143748.18	NVL	0.132524	3.56789	0.521028	0.995034
ENSG00000143771.12	CNIH4	-0.191611	6.55791	0.359569	0.987481
ENSG00000162923.17	WDR26	-0.207523	4.98997	0.397269	0.987619
ENSG00000143786.8	CNIH3	0.250061	2.45511	0.405321	0.987619
ENSG00000185842.16	DNAH14	-0.0617106	3.61189	0.730631	1
ENSG00000143815.15	LBR	0.0840896	5.65888	0.569808	1
ENSG00000154380.17	ENAH	-0.203535	10.3517	0.0849262	0.982874
ENSG00000227496.3	RP11-145A3.1	-0.131784	2.91194	0.715063	1
ENSG00000226349.1	RP11-145A3.2	0.00297937	0.590573	1	1
ENSG00000143742.14	SRP9	-0.431265	3.1815	0.230136	0.982874
ENSG00000242861.1	RP11-285F7.2	-0.376914	4.2256	0.0883314	0.982874
ENSG00000196187.12	TMEM63A	0.206296	3.32737	0.329381	0.982874
ENSG00000143811.19	PYCR2	-0.116243	7.06186	0.505032	0.993692
ENSG00000143751.10	SDE2	-0.15094	3.34915	0.469336	0.989808
ENSG00000272562.2	H3-3A-DT	-0.506155	-0.171269	0.520205	0.995034
ENSG00000163041.13	H3-3A	0.176901	4.801	0.483441	0.990924
ENSG00000182827.9	ACBD3	0.000663877	7.44332	0.997012	1
ENSG00000183814.16	LIN9	-0.502451	1.9313	0.135759	0.982874
ENSG00000143799.14	PARP1	0.112406	6.69532	0.392625	0.987619
ENSG00000203685.10	STUM	-0.179482	1.70556	0.757428	1
ENSG00000143772.10	ITPKB	0.0331063	2.82781	0.924303	1
ENSG00000143801.18	PSEN2	-0.371465	0.579767	0.564953	1
ENSG00000143776.19	CDC42BPA	-0.00615104	5.93637	0.958595	1
ENSG00000181450.18	ZNF678	-0.0922369	3.07868	0.682537	1
ENSG00000143740.15	SNAP47	-0.0500202	5.45182	0.763056	1
ENSG00000081692.13	JMJD4	0.235503	4.08369	0.366908	0.987619
ENSG00000143816.8	WNT9A	-0.176674	1.4437	0.788115	1
ENSG00000143761.16	ARF1	-0.26341	8.72031	0.0720578	0.982874
ENSG00000143793.13	C1orf35	-0.0127474	4.86631	0.935204	1
ENSG00000162910.19	MRPL55	0.150729	5.56292	0.423415	0.987619
ENSG00000143774.17	GUK1	0.0663069	6.56881	0.654801	1
ENSG00000198835.4	GJC2	-0.018424	2.56652	0.9748	1
ENSG00000181873.13	IBA57	-0.111737	2.72871	0.702291	1
ENSG00000162913.10	OBSCN-AS1	0.366077	1.08429	0.463199	0.989808
ENSG00000154358.23	OBSCN	0.53302	3.5727	0.0156604	0.982874
ENSG00000269934.3	RP5-1139B12.2	0.669955	2.40536	0.0383815	0.982874
ENSG00000154370.16	TRIM11	0.18026	6.35835	0.320614	0.982874
ENSG00000181218.5	H2AW	0.0102189	1.51337	1	1
ENSG00000168159.14	RNF187	0.161707	7.73575	0.178565	0.982874
ENSG00000116574.6	RHOU	0.127799	3.33815	0.744607	1
ENSG00000177788.6	RP5-1061H20.4	-0.24043	1.46387	0.579182	1
ENSG00000168118.12	RAB4A	-0.195617	5.23932	0.345329	0.985483
ENSG00000154429.11	CCSAP	-0.196119	3.83568	0.279317	0.982874
ENSG00000143632.15	ACTA1	0.0085876	6.69022	0.949718	1
ENSG00000069248.12	NUP133	-0.0601803	5.71162	0.638742	1
ENSG00000135776.5	ABCB10	-0.114945	2.02254	0.78794	1
ENSG00000135801.10	TAF5L	-0.350662	3.28562	0.111472	0.982874
ENSG00000135763.10	URB2	0.0968719	3.03152	0.707663	1
ENSG00000143641.10	GALNT2	-0.10432	6.40704	0.483779	0.990924
ENSG00000177614.11	PGBD5	0.300735	1.92526	0.392223	0.987619
ENSG00000135775.14	COG2	0.0822885	2.69725	0.744638	1
ENSG00000135744.9	AGT	0.114769	4.18075	0.681991	1
ENSG00000119280.17	C1orf198	-0.45791	4.19391	0.0510816	0.982874
ENSG00000143643.13	TTC13	0.144176	1.16241	0.758181	1
ENSG00000173409.14	ARV1	-0.172735	4.05272	0.593196	1
ENSG00000182118.8	FAM89A	0.29517	3.45379	0.0873252	0.982874
ENSG00000143633.13	C1orf131	-0.0347239	5.2009	0.801186	1
ENSG00000116906.13	GNPAT	0.123425	5.31983	0.392589	0.987619
ENSG00000116903.7	EXOC8	-0.0032389	4.6831	0.98837	1
ENSG00000010072.16	SPRTN	-0.0272063	4.07055	0.886349	1
ENSG00000233461.6	RP11-295G20.2	-0.0905233	3.00056	0.695345	1
ENSG00000116918.15	TSNAX	0.0186216	6.44296	0.885357	1
ENSG00000162946.23	DISC1	0.164893	2.51673	0.580426	1
ENSG00000286071.1	DISC2	0.0544689	0.582557	1	1
ENSG00000116991.11	SIPA1L2	-0.0608756	5.49838	0.730938	1
ENSG00000212916.6	MAP10	-0.153232	1.7665	0.700771	1
ENSG00000135778.12	NTPCR	-0.0380292	5.32545	0.784135	1
ENSG00000135749.19	PCNX2	0.370846	5.16871	0.0487048	0.982874
ENSG00000231940.1	RPS7P3	-0.38545	7.71091	0.0190637	0.982874
ENSG00000143674.11	MAP3K21	0.262659	1.45087	0.492101	0.991494
ENSG00000135750.15	KCNK1	-0.124414	3.52506	0.534822	0.995842
ENSG00000231663.1	COA6-AS1	0.396645	0.893406	0.458369	0.989808
ENSG00000168275.16	COA6	-0.352022	3.93117	0.238948	0.982874
ENSG00000059588.10	TARBP1	-0.270681	3.15924	0.248748	0.982874
ENSG00000168264.11	IRF2BP2	-0.19659	7.11932	0.166336	0.982874
ENSG00000238005.4	RP11-443B7.1	0.583402	0.741564	0.243277	0.982874
ENSG00000173726.11	TOMM20	-0.112468	6.67639	0.477832	0.990924
ENSG00000188739.15	RBM34	-0.218443	1.74703	0.478613	0.990924
ENSG00000054267.22	ARID4B	-0.00573228	7.61757	0.960246	1
ENSG00000152904.11	GGPS1	0.127177	5.08614	0.306787	0.982874
ENSG00000285053.1	TBCE	-0.32865	1.23844	0.446213	0.989808
ENSG00000284770.2	TBCE	-0.343119	1.48971	0.433986	0.989808
ENSG00000162885.14	B3GALNT2	0.0297832	3.87801	0.908198	1
ENSG00000168243.11	GNG4	0.196618	2.94893	0.478476	0.990924
ENSG00000143669.14	LYST	0.199058	4.72866	0.300239	0.982874
ENSG00000116962.15	NID1	-0.228387	5.65197	0.0646657	0.982874
ENSG00000077585.14	GPR137B	-0.0250564	2.94991	0.934879	1
ENSG00000086619.14	ERO1B	-0.18304	2.81161	0.486433	0.990924
ENSG00000186197.15	EDARADD	0.107251	2.78642	0.618836	1
ENSG00000116977.19	LGALS8	0.10053	4.42563	0.631278	1
ENSG00000273058.2	RP11-385F5.5	-0.0263853	1.90532	1	1
ENSG00000119285.11	HEATR1	0.0462562	3.4181	0.83073	1
ENSG00000077522.15	ACTN2	0.176191	5.70171	0.243095	0.982874
ENSG00000116984.15	MTR	-0.0867745	6.4511	0.52602	0.995842
ENSG00000198626.17	RYR2	0.457064	2.7507	0.151516	0.982874
ENSG00000155816.21	FMN2	0.0916771	3.11252	0.773533	1
ENSG00000180875.5	GREM2	-0.0674152	3.88504	0.889692	1
ENSG00000287516.1	RP11-527D7.1	0.0654711	0.725629	1	1
ENSG00000091483.8	FH	-0.513936	5.14544	0.155312	0.982874
ENSG00000203668.3	CHML	-0.094309	3.96065	0.642264	1
ENSG00000174371.17	EXO1	-0.121363	2.96484	0.648145	1
ENSG00000143702.16	CEP170	-0.130166	5.16663	0.601564	1
ENSG00000054282.16	SDCCAG8	0.0298974	5.14585	0.850997	1
ENSG00000224727.1	FCF1P7	-0.426733	0.566944	0.415947	0.987619
ENSG00000117020.19	AKT3	-0.144675	5.92961	0.265715	0.982874
ENSG00000236031.1	RP11-269F20.1	0.192988	4.19051	0.408659	0.987619
ENSG00000179456.10	ZBTB18	0.315807	5.58408	0.115149	0.982874
ENSG00000035687.10	ADSS2	-0.13882	5.00107	0.47327	0.990219
ENSG00000121644.19	DESI2	-0.0161955	4.91914	0.929392	1
ENSG00000153187.20	HNRNPU	-0.215368	8.57754	0.409242	0.987619
ENSG00000203666.12	EFCAB2	0.05065	3.48517	0.799601	1
ENSG00000185420.19	SMYD3	-0.200822	4.81475	0.173554	0.982874
ENSG00000207326.1	Y_RNA	-0.177589	0.923044	0.767974	1
ENSG00000162851.8	TFB2M	-1.16189	0.590255	0.0661326	0.982874
ENSG00000162852.14	CNST	0.184988	3.3388	0.379027	0.987619
ENSG00000228955.2	RP11-452J6.2	-0.191535	1.30935	0.561984	0.998954
ENSG00000143653.10	SCCPDH	-0.103665	5.95895	0.592174	1
ENSG00000223519.8	KIF28P	0.380281	2.35079	0.26619	0.982874
ENSG00000227953.7	LINC01341	-0.534724	1.04705	0.200787	0.982874
ENSG00000153207.16	AHCTF1	-0.195377	4.26571	0.26799	0.982874
ENSG00000277462.2	ZNF670	-0.181843	2.57471	0.507511	0.994544
ENSG00000188295.15	ZNF669	0.255934	1.08869	0.604041	1
ENSG00000196418.13	ZNF124	0.0169512	3.42566	0.966287	1
ENSG00000259865.1	RP11-488L18.10	0.282287	3.48797	0.135424	0.982874
ENSG00000227671.4	ZNF731P	0.157393	1.24958	0.803986	1
ENSG00000162714.13	ZNF496	0.124888	2.84405	0.713069	1
ENSG00000169224.13	GCSAML	0.292241	3.15263	0.156143	0.982874
ENSG00000162722.9	TRIM58	-0.23943	2.51124	0.361443	0.987481
ENSG00000175137.11	SH3BP5L	0.107807	5.36691	0.636206	1
ENSG00000171161.13	ZNF672	0.0210652	3.04933	0.935716	1
ENSG00000171163.16	ZNF692	-0.277814	2.18424	0.403102	0.987619
ENSG00000185220.12	PGBD2	-0.820852	1.22282	0.0948812	0.982874
ENSG00000035115.22	SH3YL1	-0.470462	3.42528	0.0134352	0.961087
ENSG00000143727.16	ACP1	-0.181394	6.44006	0.33076	0.982874
ENSG00000151353.15	TMEM18	0.109192	7.01472	0.482877	0.990924
ENSG00000130508.11	PXDN	0.125095	9.7605	0.400595	0.987619
ENSG00000186487.20	MYT1L	0.131623	1.85183	0.696917	1
ENSG00000032389.13	EIPR1	-0.0870408	2.95478	0.774489	1
ENSG00000171853.16	TRAPPC12	-0.16463	4.35526	0.299585	0.982874
ENSG00000182551.14	ADI1	0.0542021	8.32992	0.642072	1
ENSG00000171865.10	RNASEH1	-0.00252385	7.28406	0.98257	1
ENSG00000234171.3	RNASEH1-AS1	-0.0279627	4.10012	0.881465	1
ENSG00000287126.1	RP13-512J5.2	-0.252201	0.751891	0.622875	1
ENSG00000171863.15	RPS7	-0.492956	7.7293	0.349142	0.987117
ENSG00000176887.7	SOX11	0.244777	7.96196	0.145267	0.982874
ENSG00000134326.12	CMPK2	0.399058	3.11489	0.303102	0.982874
ENSG00000134321.13	RSAD2	0.674133	2.44951	0.118819	0.982874
ENSG00000228203.7	GRASLND	0.23141	0.932333	0.645166	1
ENSG00000151692.15	RNF144A	0.0659804	2.82829	0.789186	1
ENSG00000223884.7	AC019048.1	-0.487504	1.23248	0.191467	0.982874
ENSG00000236790.6	LINC00299	0.533582	0.883711	0.273256	0.982874
ENSG00000235092.6	ID2-AS1	-0.241218	2.03	0.412503	0.987619
ENSG00000115738.10	ID2	0.229265	8.26069	0.188603	0.982874
ENSG00000134313.16	KIDINS220	-0.0830939	5.73082	0.532292	0.995842
ENSG00000143797.12	MBOAT2	0.182622	6.26626	0.134684	0.982874
ENSG00000151693.11	ASAP2	0.453481	2.12434	0.174906	0.982874
ENSG00000119185.13	ITGB1BP1	-0.231534	6.15002	0.148549	0.982874
ENSG00000119203.14	CPSF3	-0.0919133	5.8281	0.50223	0.993179
ENSG00000134330.19	IAH1	-0.326896	5.17363	0.031903	0.982874
ENSG00000151694.14	ADAM17	0.258908	2.92877	0.259814	0.982874
ENSG00000134308.14	YWHAQ	-0.270113	8.22451	0.148794	0.982874
ENSG00000115750.17	TAF1B	-0.226686	3.79095	0.21964	0.982874
ENSG00000269973.1	RP11-95D17.1	-0.0676781	3.58592	0.738521	1
ENSG00000134317.18	GRHL1	-0.333325	1.14741	0.404473	0.987619
ENSG00000260077.1	RP11-254F7.2	-0.405033	1.94741	0.418827	0.987619
ENSG00000205795.4	CYS1	-0.141197	1.62454	0.714975	1
ENSG00000171848.16	RRM2	-0.220176	7.46953	0.0944458	0.982874
ENSG00000115756.13	HPCAL1	0.0798827	7.83012	0.514372	0.994943
ENSG00000115758.13	ODC1	-0.400607	5.98678	0.140082	0.982874
ENSG00000257135.7	ODC1-DT	-1.6031	0.0522094	0.0410097	0.982874
ENSG00000115761.16	NOL10	-0.0871767	5.06521	0.584388	1
ENSG00000243819.4	RN7SL832P	0.202268	2.64679	0.5076	0.994544
ENSG00000143870.13	PDIA6	0.209964	5.72443	0.261702	0.982874
ENSG00000162976.13	SLC66A3	-0.332487	4.209	0.177669	0.982874
ENSG00000134318.14	ROCK2	0.131132	8.0181	0.289864	0.982874
ENSG00000169016.17	E2F6	0.225007	4.40981	0.117035	0.982874
ENSG00000196208.14	GREB1	-0.698676	0.460302	0.249659	0.982874
ENSG00000134324.12	LPIN1	0.181372	5.67171	0.175919	0.982874
ENSG00000224184.6	MIR3681HG	0.0539984	1.6265	0.9035	1
ENSG00000071575.12	TRIB2	0.268207	6.19974	0.155652	0.982874
ENSG00000162981.14	LRATD1	-0.000736959	2.4834	1	1
ENSG00000151779.13	NBAS	0.0848545	5.49342	0.547274	0.996229
ENSG00000079785.16	DDX1	0.106491	7.79842	0.44834	0.989808
ENSG00000224400.5	AC010880.1	0.919463	0.566172	0.0996614	0.982874
ENSG00000197872.11	CYRIA	0.0977148	3.09601	0.738656	1
ENSG00000163029.16	SMC6	0.0376532	6.53219	0.757007	1
ENSG00000178295.15	GEN1	0.0847722	4.20656	0.643865	1
ENSG00000170745.12	KCNS3	-0.518502	2.06956	0.245163	0.982874
ENSG00000240857.2	RDH14	-0.0606924	5.528	0.680866	1
ENSG00000183891.6	TTC32	0.0793572	4.04061	0.64119	1
ENSG00000118965.16	WDR35	-0.182655	2.23017	0.573442	1
ENSG00000132031.13	MATN3	0.130928	1.44552	0.888177	1
ENSG00000068697.7	LAPTM4A	-0.130948	11.1095	0.390064	0.987619
ENSG00000115884.11	SDC1	0.247644	5.38736	0.153695	0.982874
ENSG00000055917.16	PUM2	-0.104406	5.77005	0.414364	0.987619
ENSG00000143878.10	RHOB	-0.331865	5.99275	0.0224286	0.982874
ENSG00000279307.2	NDUFAF2P1	-0.083754	2.91697	0.769579	1
ENSG00000118960.13	HS1BP3	0.0803251	3.2959	0.72025	1
ENSG00000143869.7	GDF7	0.513146	0.886683	0.210095	0.982874
ENSG00000118961.15	LDAH	-0.250358	2.94003	0.422341	0.987619
ENSG00000119771.15	KLHL29	0.0429897	1.65112	1	1
ENSG00000119778.15	ATAD2B	0.288672	4.9169	0.0987158	0.982874
ENSG00000173960.14	UBXN2A	0.0092045	4.57605	0.970357	1
ENSG00000205639.12	MFSD2B	0.414979	2.60087	0.0623268	0.982874
ENSG00000163026.12	WDCP	-0.0988756	3.89528	0.627135	1
ENSG00000119782.14	FKBP1B	0.0411365	3.45399	0.875766	1
ENSG00000115128.7	SF3B6	-0.0869348	6.09436	0.484267	0.990924
ENSG00000219626.9	FAM228B	-0.243229	3.65193	0.304586	0.982874
ENSG00000115129.14	TP53I3	0.0918996	4.93161	0.525108	0.995842
ENSG00000198399.15	ITSN2	0.0719935	5.97185	0.563187	0.999466
ENSG00000084676.16	NCOA1	0.0657615	5.61937	0.582255	1
ENSG00000184924.6	PTRHD1	0.0368894	5.18245	0.80506	1
ENSG00000138092.11	CENPO	-0.0692387	3.04588	0.814385	1
ENSG00000138031.15	ADCY3	-0.174438	4.35723	0.393606	0.987619
ENSG00000271936.1	RP11-443B20.1	0.329624	2.10239	0.329954	0.982874
ENSG00000115137.12	DNAJC27	-0.33151	2.91273	0.174438	0.982874
ENSG00000224165.6	DNAJC27-AS1	-0.143259	1.34085	0.725856	1
ENSG00000084710.14	EFR3B	-0.191022	2.59357	0.439446	0.989808
ENSG00000119772.18	DNMT3A	0.130352	4.94186	0.329545	0.982874
ENSG00000138101.19	DTNB	-0.23172	2.0234	0.502293	0.993179
ENSG00000143970.18	ASXL2	-0.0204119	5.21441	0.879017	1
ENSG00000218682.1	AC010150.1	0.340786	3.22792	0.131881	0.982874
ENSG00000084731.15	KIF3C	0.255634	3.62199	0.186702	0.982874
ENSG00000084733.11	RAB10	-0.0898036	6.69621	0.429787	0.988387
ENSG00000157833.13	GAREM2	0.165176	1.9676	0.610742	1
ENSG00000084754.12	HADHA	0.0504954	7.95869	0.644421	1
ENSG00000138029.14	HADHB	-0.332707	6.57533	0.263876	0.982874
ENSG00000286707.1	RP11-499P9.1	0.266826	1.9876	0.398177	0.987619
ENSG00000138018.18	SELENOI	0.100292	2.80307	0.700436	1
ENSG00000213699.9	SLC35F6	-0.54065	4.48089	0.000388548	0.399549
ENSG00000115163.15	CENPA	-0.351434	2.80758	0.16485	0.982874
ENSG00000157851.17	DPYSL5	-0.0157315	0.822715	1	1
ENSG00000084764.12	MAPRE3	0.463061	2.46619	0.10082	0.982874
ENSG00000119777.20	TMEM214	0.028482	5.86102	0.830231	1
ENSG00000084693.16	AGBL5	0.151163	4.95463	0.471019	0.990141
ENSG00000228474.6	OST4	-0.0886462	2.56869	0.748109	1
ENSG00000138080.14	EMILIN1	0.0296109	6.2538	0.888174	1
ENSG00000138028.16	CGREF1	0.00853922	1.77812	1	1
ENSG00000143994.14	ABHD1	0.628065	0.373046	0.355411	0.987481
ENSG00000138073.14	PREB	-0.284841	1.49111	0.576807	1
ENSG00000138074.15	SLC5A6	0.0578227	4.59651	0.784558	1
ENSG00000138085.17	ATRAID	-0.169427	5.18321	0.481003	0.990924
ENSG00000084774.14	CAD	0.204525	5.50896	0.275032	0.982874
ENSG00000115194.11	SLC30A3	0.265363	4.99785	0.415839	0.987619
ENSG00000115204.15	MPV17	-0.0583254	6.65256	0.637864	1
ENSG00000115207.13	GTF3C2	-0.107587	4.96482	0.468172	0.989808
ENSG00000234072.1	AC074117.10	0.308365	0.611107	0.531988	0.995842
ENSG00000115211.16	EIF2B4	-0.122055	5.45959	0.392003	0.987619
ENSG00000115234.11	SNX17	0.186267	6.13052	0.146105	0.982874
ENSG00000115241.11	PPM1G	0.142881	7.1188	0.286046	0.982874
ENSG00000115216.14	NRBP1	0.0619924	5.88136	0.755802	1
ENSG00000138002.16	IFT172	0.163087	4.0925	0.39633	0.987619
ENSG00000115226.10	FNDC4	0.00218933	4.0522	0.990278	1
ENSG00000221843.4	C2orf16	-0.136068	1.21221	0.72047	1
ENSG00000243943.10	ZNF512	-0.213783	4.18583	0.152402	0.982874
ENSG00000176714.10	CCDC121	0.386537	0.710146	0.384491	0.987619
ENSG00000198522.14	GPN1	-0.471746	2.26453	0.260505	0.982874
ENSG00000119760.16	SUPT7L	0.107673	5.20741	0.436755	0.989808
ENSG00000163798.13	SLC4A1AP	-0.0548518	6.58245	0.603291	1
ENSG00000243147.8	MRPL33	-0.104888	4.95561	0.620431	1
ENSG00000171174.15	RBKS	-0.24307	2.58078	0.373321	0.987619
ENSG00000158019.21	BABAM2	0.14099	4.09705	0.448932	0.989808
ENSG00000075426.12	FOSL2	-0.0591865	7.61194	0.781885	1
ENSG00000270640.1	RP11-373D23.2	-0.355379	2.08203	0.346438	0.986356
ENSG00000270210.1	RP11-373D23.3	-0.199621	1.7271	0.717329	1
ENSG00000163803.13	PLB1	-0.944545	0.224543	0.17169	0.982874
ENSG00000213639.10	PPP1CB	-0.221571	6.95818	0.132125	0.982874
ENSG00000163811.12	WDR43	0.00499942	7.53779	0.968976	1
ENSG00000115295.20	CLIP4	0.0483277	5.24946	0.732005	1
ENSG00000119801.13	YPEL5	0.106182	6.40124	0.41857	0.987619
ENSG00000213626.13	LBH	-0.558098	4.78167	0.0926442	0.982874
ENSG00000172954.14	LCLAT1	-0.0437987	4.61332	0.779713	1
ENSG00000013016.16	EHD3	-0.0310305	3.87033	0.886474	1
ENSG00000158125.10	XDH	0.219414	1.79223	0.46984	0.989808
ENSG00000162959.14	MEMO1	0.20286	2.4721	0.502453	0.993255
ENSG00000162961.14	DPY30	-0.201306	5.14083	0.322103	0.982874
ENSG00000021574.13	SPAST	-0.147362	3.86382	0.38043	0.987619
ENSG00000152683.14	SLC30A6	-0.132598	4.12944	0.457429	0.989808
ENSG00000229816.1	DDX50P1	-0.286295	2.28264	0.359231	0.987481
ENSG00000119820.11	YIPF4	-0.0513839	6.40736	0.652033	1
ENSG00000272754.1	AL133245.2	0.0290755	1.6173	1	1
ENSG00000115760.14	BIRC6	0.00507224	6.19034	0.965963	1
ENSG00000276517.1	AL133243.2	-0.158205	2.55954	0.549042	0.996835
ENSG00000018699.13	TTC27	0.149458	3.28074	0.485364	0.990924
ENSG00000049323.16	LTBP1	-0.208708	7.79651	0.30564	0.982874
ENSG00000152689.18	RASGRP3	0.0829454	1.72729	0.863035	1
ENSG00000119812.19	FAM98A	0.180791	6.8942	0.295648	0.982874
ENSG00000260025.1	CRIM1-DT	0.115658	4.0418	0.437987	0.989808
ENSG00000150938.10	CRIM1	-0.121876	6.96726	0.323092	0.982874
ENSG00000171055.15	FEZ2	-0.105328	6.45985	0.377819	0.987619
ENSG00000205221.12	VIT	0.111046	1.90549	0.71894	1
ENSG00000115808.12	STRN	-0.100193	5.90364	0.508019	0.994544
ENSG00000008869.12	HEATR5B	0.30385	2.51539	0.38996	0.987619
ENSG00000152133.16	GPATCH11	0.0356665	5.24119	0.798348	1
ENSG00000055332.19	EIF2AK2	0.156202	6.35365	0.244664	0.982874
ENSG00000218739.10	CEBPZOS	-0.202558	5.35307	0.256151	0.982874
ENSG00000115816.15	CEBPZ	-0.00934222	4.03613	0.955369	1
ENSG00000272054.1	RP11-423P10.2	-0.353937	1.9251	0.166963	0.982874
ENSG00000003509.16	NDUFAF7	0.282324	3.09764	0.1657	0.982874
ENSG00000115825.11	PRKD3	0.0378155	5.14522	0.783359	1
ENSG00000115828.17	QPCT	-0.934519	1.23094	0.0943076	0.982874
ENSG00000163171.8	CDC42EP3	-0.0502661	7.73567	0.709407	1
ENSG00000115841.21	RMDN2	-0.482583	1.98978	0.113831	0.982874
ENSG00000138061.12	CYP1B1	0.0459967	12.0078	0.800793	1
ENSG00000232973.13	CYP1B1-AS1	0.51433	2.88244	0.0129622	0.939499
ENSG00000119787.14	ATL2	-0.0898232	3.13059	0.698943	1
ENSG00000213553.4	RPLP0P6	0.0386494	7.53944	0.915292	1
ENSG00000143889.16	HNRNPLL	-0.27104	4.94937	0.191679	0.982874
ENSG00000143891.17	GALM	0.0293691	4.73671	0.870852	1
ENSG00000115875.19	SRSF7	-0.137952	7.76912	0.277484	0.982874
ENSG00000152147.11	GEMIN6	-0.229675	3.87669	0.296393	0.982874
ENSG00000163214.21	DHX57	-0.135987	3.77729	0.51592	0.994943
ENSG00000188010.15	MORN2	-0.238762	4.6494	0.339519	0.983811
ENSG00000115904.14	SOS1	-0.100255	5.17447	0.572499	1
ENSG00000011566.15	MAP4K3	0.0257784	4.89705	0.906983	1
ENSG00000231312.7	MAP4K3-DT	0.122369	4.21861	0.511497	0.994544
ENSG00000152154.11	TMEM178A	0.911238	0.997692	0.0753037	0.982874
ENSG00000138050.15	THUMPD2	0.0876486	3.78423	0.631265	1
ENSG00000227028.6	SLC8A1-AS1	-0.54509	0.640826	0.292199	0.982874
ENSG00000183023.18	SLC8A1	-0.0999211	4.83634	0.553994	0.997517
ENSG00000162878.13	PKDCC	-0.47486	1.02051	0.444624	0.989808
ENSG00000143924.19	EML4	-0.0692884	4.94064	0.696353	1
ENSG00000115944.15	COX7A2L	-0.358221	5.51067	0.0650815	0.982874
ENSG00000057935.14	MTA3	0.107459	4.1224	0.540716	0.995842
ENSG00000162882.15	HAAO	0.733754	1.08845	0.096934	0.982874
ENSG00000287387.1	RP11-339H12.2	0.462215	1.03115	0.425626	0.988262
ENSG00000152518.8	ZFP36L2	-0.349762	3.09441	0.169599	0.982874
ENSG00000234936.1	AC010883.5	-0.00107537	1.06385	1	1
ENSG00000115970.19	THADA	-0.200481	4.54816	0.209189	0.982874
ENSG00000152527.14	PLEKHH2	0.148583	3.63326	0.57596	1
ENSG00000138036.18	DYNC2LI1	0.00968016	3.2952	0.985963	1
ENSG00000138095.20	LRPPRC	0.0679497	5.87224	0.613143	1
ENSG00000138032.21	PPM1B	0.306214	4.89927	0.0456239	0.982874
ENSG00000138079.14	SLC3A1	-0.170231	0.651256	0.872423	1
ENSG00000138078.16	PREPL	0.114169	6.10742	0.34269	0.984241
ENSG00000143919.15	CAMKMT	-0.292921	1.88526	0.276347	0.982874
ENSG00000138083.5	SIX3	0.61477	1.58348	0.0644654	0.982874
ENSG00000170577.8	SIX2	-0.164611	4.07286	0.635729	1
ENSG00000205054.8	LINC01121	0.250826	2.18287	0.361849	0.987481
ENSG00000068784.13	SRBD1	0.0193728	5.29117	0.894841	1
ENSG00000171132.14	PRKCE	0.204957	3.4412	0.305493	0.982874
ENSG00000116016.14	EPAS1	0.00788529	7.83296	0.965422	1
ENSG00000250565.7	ATP6V1E2	0.261264	5.23082	0.207199	0.982874
ENSG00000119729.12	RHOQ	-0.226523	7.19706	0.14012	0.982874
ENSG00000119878.6	CRIPT	0.0443028	4.78619	0.770759	1
ENSG00000222005.9	LINC01118	0.834077	1.56207	0.0279114	0.982874
ENSG00000171150.9	SOCS5	-0.101308	5.43129	0.592499	1
ENSG00000239332.6	LINC01119	0.0735143	1.8584	0.8313	1
ENSG00000228925.1	AC016722.4	0.594166	1.52697	0.18942	0.982874
ENSG00000180398.13	MCFD2	-0.0376697	7.51419	0.735029	1
ENSG00000068724.17	TTC7A	-0.0982645	4.74848	0.589512	1
ENSG00000143933.19	CALM2	-0.190184	8.07661	0.196176	0.982874
ENSG00000236824.2	BCYRN1	0.167465	7.88584	0.482398	0.990924
ENSG00000095002.15	MSH2	0.00135167	5.84428	0.988726	1
ENSG00000230979.3	AC079250.1	0.0823806	5.60922	0.62887	1
ENSG00000116062.17	MSH6	0.0670973	5.40585	0.659647	1
ENSG00000138081.22	FBXO11	0.094389	5.61228	0.607656	1
ENSG00000170802.16	FOXN2	0.559648	2.34958	0.099927	0.982874
ENSG00000162869.16	PPP1R21	-0.0677287	3.07047	0.766057	1
ENSG00000243244.7	STON1	-0.0778737	2.91279	0.822608	1
ENSG00000115239.24	ASB3	0.191789	6.26267	0.224213	0.982874
ENSG00000143942.5	CHAC2	-0.0102626	3.09654	1	1
ENSG00000068912.14	ERLEC1	-0.124012	6.06857	0.341419	0.984137
ENSG00000068878.15	PSME4	-0.0792586	6.97662	0.490599	0.990924
ENSG00000170634.13	ACYP2	0.0235851	3.09773	0.978438	1
ENSG00000233266.1	HMGB1P31	0.110209	0.600713	0.924558	1
ENSG00000272156.1	RP11-477N3.1	0.0166179	1.08057	1	1
ENSG00000115306.16	SPTBN1	0.0946517	8.55792	0.368886	0.987619
ENSG00000237887.1	RPL23AP32	-0.000463091	2.9348	1	1
ENSG00000214595.12	EML6	0.232212	2.49085	0.494793	0.992098
ENSG00000115310.18	RTN4	0.0366869	11.0395	0.742816	1
ENSG00000162994.16	CLHC1	0.23692	3.60248	0.229439	0.982874
ENSG00000143947.15	RPS27A	-0.277581	11.9807	0.0392945	0.982874
ENSG00000085760.15	MTIF2	0.0070851	5.52215	0.962763	1
ENSG00000240401.9	AC012358.8	-0.169473	1.23736	0.77353	1
ENSG00000115355.17	CCDC88A	-0.112427	7.84691	0.403934	0.987619
ENSG00000163001.12	CFAP36	-0.0337783	4.89256	0.805843	1
ENSG00000275052.5	PPP4R3B	-0.164389	5.32675	0.482993	0.990924
ENSG00000138035.15	PNPT1	0.1608	4.95746	0.23279	0.982874
ENSG00000115380.20	EFEMP1	-0.432168	9.42439	0.0720314	0.982874
ENSG00000028116.18	VRK2	0.0217789	2.95556	0.926078	1
ENSG00000115392.12	FANCL	0.177756	4.87265	0.303174	0.982874
ENSG00000119866.22	BCL11A	0.0564799	2.76356	0.902623	1
ENSG00000115421.13	PAPOLG	-0.0223276	3.81256	0.915027	1
ENSG00000162924.15	REL	0.134297	4.032	0.490259	0.990924
ENSG00000162927.14	PUS10	-0.126846	1.95821	0.669009	1
ENSG00000162928.9	PEX13	-0.410609	2.18946	0.144078	0.982874
ENSG00000162929.14	KIAA1841	0.00131893	3.98416	1	1
ENSG00000212978.6	AC016747.3	0.079423	4.92628	0.611783	1
ENSG00000173209.23	AHSA2P	-0.29725	4.46689	0.211833	0.982874
ENSG00000115464.15	USP34	0.0661983	5.02462	0.631803	1
ENSG00000273302.1	RP11-493E12.2	0.767464	0.633637	0.251066	0.982874
ENSG00000270820.6	USP34-DT	-0.164128	1.3634	0.709159	1
ENSG00000082898.19	XPO1	0.0320398	7.28895	0.786071	1
ENSG00000285857.1	RP11-355B11.3	-0.480459	1.46092	0.207488	0.982874
ENSG00000170264.13	FAM161A	0.239951	3.84386	0.243182	0.982874
ENSG00000115484.15	CCT4	0.152181	4.21627	0.34277	0.984241
ENSG00000173163.10	COMMD1	-0.0112255	5.75957	0.934406	1
ENSG00000170340.11	B3GNT2	0.16752	4.99334	0.31138	0.982874
ENSG00000186889.10	TMEM17	0.275657	1.62967	0.453832	0.989808
ENSG00000226622.6	AC092155.4	0.458628	1.16841	0.249147	0.982874
ENSG00000115504.15	EHBP1	0.167956	5.4664	0.358616	0.987481
ENSG00000231609.7	AC009501.4	-0.152238	2.97208	0.590504	1
ENSG00000143951.16	WDPCP	0.216189	3.94739	0.23973	0.982874
ENSG00000014641.21	MDH1	-0.0807631	7.22712	0.472896	0.990219
ENSG00000228305.2	PRELID1P6	0.0874923	4.12164	0.5921	1
ENSG00000169764.16	UGP2	0.072505	6.5596	0.577575	1
ENSG00000143952.20	VPS54	-0.411008	2.68813	0.144095	0.982874
ENSG00000197329.12	PELI1	-0.0661764	2.3476	0.820807	1
ENSG00000119862.13	LGALSL	-0.428434	2.51719	0.0496272	0.982874
ENSG00000119844.15	AFTPH	0.235138	4.63534	0.101834	0.982874
ENSG00000179833.4	SERTAD2	-0.0944303	6.18203	0.529972	0.995842
ENSG00000226756.1	AC007365.3	-0.190274	0.35949	0.827458	1
ENSG00000115902.11	SLC1A4	0.112992	6.04947	0.632907	1
ENSG00000011523.14	CEP68	0.202871	4.7255	0.202019	0.982874
ENSG00000138069.18	RAB1A	-0.425084	7.53366	0.137739	0.982874
ENSG00000138071.14	ACTR2	-0.0652417	8.20169	0.544473	0.996229
ENSG00000198369.10	SPRED2	-0.218115	3.70999	0.268439	0.982874
ENSG00000232693.2	AC012370.2	0.20859	0.696747	0.74395	1
ENSG00000143995.20	MEIS1	0.184237	3.09942	0.381513	0.987619
ENSG00000143971.9	ETAA1	-0.298599	3.54937	0.162486	0.982874
ENSG00000197223.12	C1D	-0.144237	2.61708	0.622241	1
ENSG00000243667.7	WDR92	0.198375	5.79526	0.133091	0.982874
ENSG00000115946.8	PNO1	-0.0074772	5.00053	0.970796	1
ENSG00000221823.11	PPP3R1	-0.139806	7.31289	0.206898	0.982874
ENSG00000119865.9	CNRIP1	-0.0475305	5.96949	0.701317	1
ENSG00000115956.10	PLEK	0.229765	6.09254	0.193109	0.982874
ENSG00000204923.4	FBXO48	-0.457105	1.89927	0.148809	0.982874
ENSG00000169621.10	APLF	0.0184996	4.21436	0.936767	1
ENSG00000163219.12	ARHGAP25	0.0381648	1.98997	0.966124	1
ENSG00000169604.21	ANTXR1	-0.0861506	6.29944	0.733284	1
ENSG00000199460.2	RNU6-1216P	0.111655	2.06564	0.771854	1
ENSG00000198380.13	GFPT1	0.017943	6.12282	0.893249	1
ENSG00000169599.13	NFU1	-0.273484	5.25187	0.45883	0.989808
ENSG00000115977.21	AAK1	0.0936545	7.06649	0.451758	0.989808
ENSG00000196975.16	ANXA4	-0.486505	4.89874	0.129216	0.982874
ENSG00000087338.5	GMCL1	-0.0580126	5.50835	0.675306	1
ENSG00000124380.11	SNRNP27	-0.0303705	6.13154	0.839264	1
ENSG00000059728.11	MXD1	0.180706	2.26187	0.633153	1
ENSG00000179818.15	PCBP1-AS1	0.384826	4.06098	0.136531	0.982874
ENSG00000231327.1	LINC01816	0.654682	1.01651	0.0752622	0.982874
ENSG00000115998.8	C2orf42	0.0016051	2.13337	1	1
ENSG00000116001.17	TIA1	-0.0455732	5.15768	0.741544	1
ENSG00000116005.12	PCYOX1	-0.105681	7.3838	0.514031	0.994943
ENSG00000143977.14	SNRPG	-0.497617	7.65432	0.236252	0.982874
ENSG00000035141.8	FAM136A	-0.168779	5.23372	0.228214	0.982874
ENSG00000144043.12	TEX261	0.0536031	6.67043	0.676446	1
ENSG00000124357.13	NAGK	-0.260398	5.60175	0.0972422	0.982874
ENSG00000124370.11	MCEE	-0.611228	1.67021	0.0497277	0.982874
ENSG00000288065.1	RP11-467P9.2	-0.315075	2.69531	0.185302	0.982874
ENSG00000124383.9	MPHOSPH10	0.0227149	5.76607	0.871244	1
ENSG00000124374.9	PAIP2B	-0.321747	0.844467	0.526278	0.995842
ENSG00000075292.19	ZNF638	0.00896793	5.5546	0.943907	1
ENSG00000135636.15	DYSF	0.603863	4.29023	0.00179971	0.611764
ENSG00000233971.1	RPS20P10	1.81203	1.25824	0.0180828	0.982874
ENSG00000003137.9	CYP26B1	0.479813	3.23809	0.0815613	0.982874
ENSG00000144036.16	EXOC6B	0.062799	5.18404	0.677212	1
ENSG00000116096.6	SPR	0.207654	3.67846	0.278412	0.982874
ENSG00000144040.13	SFXN5	-0.133312	3.34313	0.594774	1
ENSG00000135631.17	RAB11FIP5	0.10097	6.87352	0.502214	0.993179
ENSG00000135632.12	SMYD5	0.185267	3.17325	0.469451	0.989808
ENSG00000135617.4	PRADC1	0.0272533	4.08452	0.86462	1
ENSG00000135624.16	CCT7	0.115014	7.73211	0.405082	0.987619
ENSG00000163013.12	FBXO41	0.10998	1.17636	0.797149	1
ENSG00000135625.8	EGR4	0.0686754	0.510893	1	1
ENSG00000116127.20	ALMS1	0.0962241	4.56047	0.518956	0.995034
ENSG00000144034.16	TPRKB	-0.396926	5.1512	0.0443667	0.982874
ENSG00000144048.10	DUSP11	-0.492919	2.8082	0.156606	0.982874
ENSG00000124356.17	STAMBP	-0.106024	5.15602	0.588938	1
ENSG00000114956.20	DGUOK	-0.112412	6.00632	0.363375	0.987585
ENSG00000187605.16	TET3	0.368319	2.14197	0.210656	0.982874
ENSG00000163170.12	BOLA3	0.0680432	1.89144	0.86423	1
ENSG00000225439.3	BOLA3-AS1	-0.27493	3.11399	0.257332	0.982874
ENSG00000114978.18	MOB1A	-0.237212	5.00518	0.148967	0.982874
ENSG00000065911.13	MTHFD2	-0.144308	6.6342	0.543989	0.996229
ENSG00000204843.13	DCTN1	0.147803	6.77393	0.262362	0.982874
ENSG00000284308.2	C2orf81	-0.240776	1.76395	0.541172	0.995842
ENSG00000286623.1	RP11-523H20.6	-0.152622	1.11993	0.753147	1
ENSG00000005448.17	WDR54	0.0120155	5.40878	0.944492	1
ENSG00000114993.17	RTKN	0.0984586	4.12037	0.526759	0.995842
ENSG00000115274.15	INO80B	0.968014	2.28326	0.0117508	0.899177
ENSG00000115275.14	MOGS	-0.266432	4.15469	0.173617	0.982874
ENSG00000135637.14	CCDC142	0.287244	4.24937	0.105334	0.982874
ENSG00000115282.21	TTC31	-0.0241214	4.14712	0.918339	1
ENSG00000179528.16	LBX2	-0.212911	0.277013	0.848916	1
ENSG00000257702.3	LBX2-AS1	-0.0400395	1.27552	1	1
ENSG00000115289.14	PCGF1	0.203459	2.2544	0.472715	0.990219
ENSG00000115307.17	AUP1	0.0995809	6.59219	0.481113	0.990924
ENSG00000115318.12	LOXL3	-0.0842016	3.22189	0.786307	1
ENSG00000115325.14	DOK1	-0.417782	6.49703	0.107783	0.982874
ENSG00000135622.13	SEMA4F	-0.141121	3.13975	0.575709	1
ENSG00000272711.1	HK2-DT	-0.00340955	1.2397	1	1
ENSG00000159399.10	HK2	-0.6531	2.51808	0.177345	0.982874
ENSG00000204792.2	LINC01291	0.542013	1.28409	0.459174	0.989808
ENSG00000115350.12	POLE4	0.0743502	5.80408	0.563244	0.999466
ENSG00000115363.14	EVA1A	-0.0279813	2.97227	0.954198	1
ENSG00000115364.14	MRPL19	-0.466007	4.11303	0.0799515	0.982874
ENSG00000005436.14	GCFC2	-0.130823	4.03457	0.433088	0.989808
ENSG00000237077.1	RPL38P2	-0.0284253	4.64121	0.907226	1
ENSG00000163541.12	SUCLG1	-0.00916913	6.52969	0.939953	1
ENSG00000186854.11	TRABD2A	0.785536	5.05006	0.00272725	0.707323
ENSG00000034510.6	TMSB10	-0.620291	6.43314	0.159984	0.982874
ENSG00000176407.18	KCMF1	-0.0501413	5.9815	0.682163	1
ENSG00000152284.5	TCF7L1	0.0721587	4.75871	0.736085	1
ENSG00000152291.14	TGOLN2	0.0264026	9.16882	0.829381	1
ENSG00000042445.14	RETSAT	-0.0877658	6.99283	0.523895	0.995842
ENSG00000115459.18	ELMOD3	-0.211061	3.27711	0.422496	0.987619
ENSG00000042493.16	CAPG	-0.0416405	7.4392	0.874938	1
ENSG00000286532.1	PARTICL	-0.0888926	1.38264	0.799129	1
ENSG00000168906.13	MAT2A	0.106492	2.67219	0.73739	1
ENSG00000115486.12	GGCX	-0.169082	4.84919	0.323036	0.982874
ENSG00000118640.11	VAMP8	0.430896	3.09326	0.287912	0.982874
ENSG00000168899.5	VAMP5	-0.115634	4.42579	0.493039	0.991773
ENSG00000168894.10	RNF181	0.0222753	6.98262	0.860244	1
ENSG00000168890.14	TMEM150A	-0.406906	1.56656	0.312986	0.982874
ENSG00000168883.20	USP39	-0.023346	5.18919	0.853797	1
ENSG00000168887.11	C2orf68	0.0364317	5.3793	0.815658	1
ENSG00000168874.13	ATOH8	0.431028	6.8208	0.0352986	0.982874
ENSG00000115525.18	ST3GAL5	0.388646	3.6497	0.0421719	0.982874
ENSG00000068654.17	POLR1A	0.00653722	4.84376	0.968387	1
ENSG00000132300.19	PTCD3	0.014752	6.60689	0.909654	1
ENSG00000132305.21	IMMT	0.00372572	6.55221	0.980468	1
ENSG00000200241.1	Y_RNA	-0.0166335	1.7986	1	1
ENSG00000132313.15	MRPL35	-0.0455039	5.26688	0.724245	1
ENSG00000068615.19	REEP1	0.263822	4.68675	0.155484	0.982874
ENSG00000115548.17	KDM3A	-0.0266128	3.74907	0.92097	1
ENSG00000115561.16	CHMP3	0.128429	8.32053	0.320241	0.982874
ENSG00000228363.2	AC015971.2	0.226872	0.793214	0.716381	1
ENSG00000239305.7	RNF103	-0.405762	3.00248	0.221157	0.982874
ENSG00000153561.13	RMND5A	-0.338835	3.96557	0.212739	0.982874
ENSG00000222041.11	CYTOR	0.149208	7.71524	0.426996	0.988387
ENSG00000225933.1	RPS14P5	-0.127325	2.04487	0.7344	1
ENSG00000222724.1	RNU2-63P	0.110826	0.751627	0.874377	1
ENSG00000172086.9	KRCC1	0.0208852	5.28783	0.907368	1
ENSG00000115593.15	SMYD1	-0.012103	4.15328	0.976747	1
ENSG00000144115.18	THNSL2	-0.264482	2.80888	0.339834	0.983811
ENSG00000172071.15	EIF2AK3	0.0108767	3.64861	0.982253	1
ENSG00000234028.3	EIF2AK3-DT	-0.457083	1.21095	0.262388	0.982874
ENSG00000153574.9	RPIA	0.171472	5.00235	0.353607	0.987481
ENSG00000283196.2	LSP1P5	0.0454782	2.92011	0.888504	1
ENSG00000143429.10	LSP1P4	-0.128073	1.96431	0.780718	1
ENSG00000286156.1	BMS1P23	-0.104314	2.10983	0.795852	1
ENSG00000144029.12	MRPS5	0.0125197	6.76809	0.920854	1
ENSG00000144026.12	ZNF514	0.0299111	3.61445	0.916401	1
ENSG00000275111.5	ZNF2	0.0416367	2.76081	0.910586	1
ENSG00000115041.13	KCNIP3	-0.330405	1.11506	0.518659	0.995034
ENSG00000115042.10	FAHD2A	0.381926	3.2792	0.128136	0.982874
ENSG00000232931.6	LINC00342	0.283165	7.02863	0.0556424	0.982874
ENSG00000174501.14	ANKRD36C	0.101099	7.55442	0.384275	0.987619
ENSG00000186281.12	GPAT2	-0.08303	3.23302	0.867153	1
ENSG00000158050.5	DUSP2	-0.200132	2.42149	0.499722	0.99287
ENSG00000084090.14	STARD7	-0.0107736	7.47638	0.92201	1
ENSG00000204685.7	STARD7-AS1	-0.112369	2.49427	0.713128	1
ENSG00000135956.9	TMEM127	0.0706302	6.34351	0.608189	1
ENSG00000144021.3	CIAO1	0.0105348	6.64276	0.928675	1
ENSG00000144028.15	SNRNP200	-0.0167714	8.02686	0.88989	1
ENSG00000198885.10	ITPRIPL1	0.151209	3.73527	0.468506	0.989808
ENSG00000121152.10	NCAPH	-0.0137027	4.70046	0.96469	1
ENSG00000196843.17	ARID5A	0.170164	4.18962	0.463394	0.989808
ENSG00000114982.19	KANSL3	0.131704	7.14224	0.252028	0.982874
ENSG00000114988.12	LMAN2L	0.0579391	4.67272	0.724368	1
ENSG00000158158.12	CNNM4	-0.491929	2.4845	0.134034	0.982874
ENSG00000168763.16	CNNM3	0.170521	3.70453	0.354514	0.987481
ENSG00000213337.9	ANKRD39	-0.386793	4.11447	0.00907327	0.85359
ENSG00000168758.11	SEMA4C	-0.234885	3.72341	0.150006	0.982874
ENSG00000144199.12	FAHD2B	0.0733814	1.61771	0.873259	1
ENSG00000135976.20	ANKRD36	0.00978052	5.13829	0.961568	1
ENSG00000230606.11	AC159540.1	0.514557	1.24917	0.27865	0.982874
ENSG00000196912.12	ANKRD36B	-0.21258	3.94762	0.407915	0.987619
ENSG00000235833.1	AC159540.14	0.0793539	0.279993	1	1
ENSG00000135940.7	COX5B	-0.046839	7.78897	0.645314	1
ENSG00000115073.8	ACTR1B	-0.0797135	5.98511	0.634171	1
ENSG00000228486.10	C2orf92	-0.304389	1.04421	0.524985	0.995842
ENSG00000075568.17	TMEM131	-0.186446	5.25788	0.178473	0.982874
ENSG00000040933.16	INPP4A	-0.0042912	3.2773	1	1
ENSG00000183513.9	COA5	-0.0255318	4.77274	0.882061	1
ENSG00000115446.12	UNC50	-0.523897	3.61459	0.105488	0.982874
ENSG00000135951.16	TSGA10	0.638294	2.48577	0.0198216	0.982874
ENSG00000144182.17	LIPT1	0.331645	1.63707	0.402449	0.987619
ENSG00000158411.11	MITD1	-0.0339035	4.59648	0.821114	1
ENSG00000185414.20	MRPL30	-0.189302	6.06158	0.145653	0.982874
ENSG00000115514.12	TXNDC9	0.0150128	4.29924	0.950018	1
ENSG00000158417.11	EIF5B	-0.0017973	9.68302	0.987389	1
ENSG00000135945.10	REV1	0.202865	4.03792	0.397532	0.987619
ENSG00000144218.21	AFF3	-0.126695	3.97286	0.641029	1
ENSG00000115526.11	CHST10	0.45852	2.24726	0.228349	0.982874
ENSG00000115539.14	PDCL3	0.336923	3.27215	0.139805	0.982874
ENSG00000170485.17	NPAS2	0.687445	2.75322	0.0274378	0.982874
ENSG00000071082.11	RPL31	-0.188805	10.8608	0.120916	0.982874
ENSG00000204634.13	TBC1D8	0.114831	2.82384	0.622482	1
ENSG00000158435.8	CNOT11	0.0933649	6.45645	0.538133	0.995842
ENSG00000163162.9	RNF149	-0.0518613	4.71177	0.722441	1
ENSG00000212283.1	SNORD89	0.357401	0.797568	0.51171	0.994544
ENSG00000175874.10	CREG2	0.18073	0.8012	0.877365	1
ENSG00000196460.14	RFX8	-0.359405	3.37838	0.124171	0.982874
ENSG00000071054.16	MAP4K4	0.0721839	8.90719	0.53043	0.995842
ENSG00000115590.14	IL1R2	-0.548706	0.488119	0.23493	0.982874
ENSG00000115594.12	IL1R1	-0.321759	6.52979	0.25931	0.982874
ENSG00000115602.17	IL1RL1	-0.217593	1.3841	0.593865	1
ENSG00000115604.12	IL18R1	0.203242	0.788144	0.609349	1
ENSG00000135953.11	MFSD9	-0.256938	2.40223	0.289491	0.982874
ENSG00000170417.16	TMEM182	0.419248	3.86784	0.031167	0.982874
ENSG00000235597.2	LINC01102	0.140735	0.516489	0.859058	1
ENSG00000135972.9	MRPS9	-0.269833	5.10337	0.405479	0.987619
ENSG00000272861.1	RP11-332H14.1	-0.653828	1.0445	0.108506	0.982874
ENSG00000135966.13	TGFBRAP1	-0.0283486	4.20866	0.925959	1
ENSG00000272994.1	C2orf49-DT	-0.195908	2.54087	0.52289	0.995842
ENSG00000135974.10	C2orf49	0.0693755	3.95944	0.696456	1
[truncated: 14,454 more rows]
